# Supplementary material for: Community- and facility-based HIV testing interventions in northern Tanzania: Midterm results of Test & Treat Project
Source: PLoS One. 2022 Apr 12;17(4):e0266870. doi: 10.1371/journal.pone.0266870 (PMC9004748; doi:10.1371/journal.pone.0266870)
Supplement: S1 File — (XLSX) [file pone.0266870.s001.xlsx]

## Sheet: special
site	sex	time	Ncat	age1	age2	age3	age4	age5	age6	age7	age8
NA	m	NA	1	0	38	41	39	519	597	1010	145
NA	f	NA	1	0	56	42	58	282	215	463	95
NA	m	NA	3	0	0	1	0	0	0	14	1
NA	f	NA	3	0	0	0	0	1	4	9	5
NA	m	NA	4	0	2	5	7	436	1132	3396	701
NA	f	NA	4	0	7	9	8	285	652	1960	392
NA	m	NA	6	0	0	0	0	4	3	39	7
NA	f	NA	6	0	0	0	0	2	13	43	10

## Sheet: campaign
site	sex	time	Ncat	age1	age2	age3	age4	age5	age6	age7	age8
bug	m	1705	1	0	21	23	28	199	140	195	68
bug	m	1706	1	0	44	48	40	175	102	212	48
bug	m	1707	1	0	34	30	25	103	90	238	70
bug	m	1708	1	0	18	16	23	84	35	23	16
bug	m	1709	1	0	22	44	15	38	31	35	10
bug	m	1710	1	0	48	35	49	67	26	25	10
bug	m	1711	1	0	33	50	32	46	38	36	15
bug	m	1712	1	0	41	22	25	43	25	12	8
bug	m	1801	1	0	88	145	89	116	37	32	16
bug	m	1802	1	0	98	118	78	93	44	48	28
bug	m	1803	1	0	82	113	116	92	48	45	15
bug	m	1804	1	0	56	59	55	36	24	15	2
bug	m	1805	1	0	56	98	74	59	29	16	8
bug	m	1806	1	0	73	88	89	75	20	21	9
bug	m	1807	1	0	57	95	76	99	31	31	14
bug	m	1808	1	0	14	24	12	35	22	27	1
bug	m	1809	1	0	67	77	69	42	7	23	8
bug	m	1810	1	0	98	113	95	55	22	20	10
bug	m	1811	1	0	84	116	99	75	32	31	19
bug	m	1812	1	0	58	68	50	44	13	15	7
bug	m	1901	1	0	45	80	50	33	13	16	14
bug	m	1902	1	0	46	88	64	62	16	14	5
bug	m	1903	1	0	42	43	55	47	10	7	2
bug	m	1904	1	0	50	58	40	38	14	8	4
bug	m	1905	1	0	40	67	51	39	18	8	8
bug	m	1906	1	0	47	52	45	28	16	10	7
ngo	m	1705	1	0	8	14	37	168	119	263	52
ngo	m	1706	1	1	24	52	43	85	166	308	62
ngo	m	1707	1	0	5	9	5	132	282	471	49
ngo	m	1708	1	0	13	8	7	93	169	212	41
ngo	m	1709	1	0	22	23	23	29	30	57	13
ngo	m	1710	1	0	14	11	4	35	50	54	6
ngo	m	1711	1	0	15	11	9	39	63	145	31
ngo	m	1712	1	0	13	7	27	86	50	113	11
ngo	m	1801	1	0	4	7	7	27	62	131	29
ngo	m	1802	1	0	31	31	12	53	34	35	5
ngo	m	1803	1	0	13	9	10	30	11	15	1
ngo	m	1804	1	0	19	19	15	56	31	18	4
ngo	m	1805	1	0	9	23	8	33	53	44	14
ngo	m	1806	1	0	13	15	5	15	7	9	1
ngo	m	1807	1	0	15	14	8	39	29	38	10
ngo	m	1808	1	0	30	39	12	67	54	39	8
ngo	m	1809	1	0	24	39	25	35	23	6	2
ngo	m	1810	1	0	22	32	14	38	24	11	2
ngo	m	1811	1	0	29	39	25	50	37	25	7
ngo	m	1812	1	0	11	14	8	31	22	24	4
ngo	m	1901	1	0	19	17	10	27	9	10	3
ngo	m	1902	1	0	18	23	19	38	17	7	2
ngo	m	1903	1	0	34	69	48	23	12	8	2
ngo	m	1904	1	0	37	52	29	16	11	13	0
ngo	m	1905	1	0	16	24	18	24	17	11	4
ngo	m	1906	1	0	25	23	4	18	11	3	1
mwa	m	1705	1	0	2	10	18	121	142	389	100
mwa	m	1706	1	0	42	57	78	122	163	400	148
mwa	m	1707	1	0	23	20	23	139	167	359	87
mwa	m	1708	1	0	34	28	25	211	152	163	41
mwa	m	1709	1	0	40	79	78	157	205	6	12
mwa	m	1710	1	0	28	59	58	185	176	43	27
mwa	m	1711	1	0	86	130	123	264	165	352	94
mwa	m	1712	1	0	116	176	209	212	117	188	51
mwa	m	1801	1	0	90	101	51	51	39	39	11
mwa	m	1802	1	0	107	229	177	125	49	74	24
mwa	m	1803	1	0	70	115	161	153	62	101	38
mwa	m	1804	1	0	85	114	130	124	45	60	26
mwa	m	1805	1	0	89	183	180	156	64	108	33
mwa	m	1806	1	0	118	169	225	140	78	82	23
mwa	m	1807	1	0	63	183	150	121	71	140	39
mwa	m	1808	1	0	132	206	221	176	66	177	57
mwa	m	1809	1	0	81	147	134	155	85	145	55
mwa	m	1810	1	0	88	159	133	172	83	278	53
mwa	m	1811	1	0	86	109	88	108	77	180	59
mwa	m	1812	1	0	30	84	53	70	50	121	37
mwa	m	1901	1	0	28	69	50	46	46	138	32
mwa	m	1902	1	0	40	78	60	52	46	132	47
mwa	m	1903	1	0	69	107	84	90	62	195	49
mwa	m	1904	1	0	118	163	92	115	68	135	25
mwa	m	1905	1	0	96	165	103	108	73	116	17
mwa	m	1906	1	0	65	74	53	41	24	15	3
son	m	1705	1	0	2	2	6	138	131	180	41
son	m	1706	1	1	54	72	34	126	218	438	96
son	m	1707	1	0	9	1	10	88	153	311	57
son	m	1708	1	2	32	32	23	67	56	66	22
son	m	1709	1	1	26	33	14	67	94	124	33
son	m	1710	1	0	77	90	77	65	48	62	18
son	m	1711	1	0	0	0	0	0	0	0	0
son	m	1712	1	0	103	151	171	121	53	50	26
son	m	1801	1	0	96	112	123	85	43	31	11
son	m	1802	1	0	98	172	156	80	28	32	15
son	m	1803	1	0	120	196	161	66	22	29	11
son	m	1804	1	0	68	94	87	59	18	25	4
son	m	1805	1	0	85	134	182	82	42	25	15
son	m	1806	1	0	92	156	116	68	19	22	3
son	m	1807	1	0	75	115	94	41	23	17	8
son	m	1808	1	0	2	0	2	48	24	12	1
son	m	1809	1	4	76	131	136	142	32	25	7
son	m	1810	1	0	114	150	79	50	11	10	2
son	m	1811	1	0	144	141	82	47	13	6	1
son	m	1812	1	0	82	70	38	32	8	5	2
son	m	1901	1	0	58	88	63	51	6	8	6
son	m	1902	1	0	115	140	146	62	9	4	2
son	m	1903	1	0	52	46	19	7	1	0	0
son	m	1904	1	0	0	0	0	0	0	0	0
son	m	1905	1	0	28	29	14	13	3	2	2
son	m	1906	1	0	39	49	26	14	4	2	0
bug	f	1705	1	0	20	32	29	147	72	129	43
bug	f	1706	1	0	41	70	72	101	69	175	48
bug	f	1707	1	0	35	38	40	120	86	196	46
bug	f	1708	1	0	17	21	27	53	9	19	12
bug	f	1709	1	0	23	31	33	30	14	14	15
bug	f	1710	1	0	55	58	34	32	11	33	11
bug	f	1711	1	0	44	67	59	48	17	26	20
bug	f	1712	1	0	37	46	49	33	3	14	15
bug	f	1801	1	0	105	126	130	81	17	34	35
bug	f	1802	1	0	99	118	111	74	29	58	34
bug	f	1803	1	0	78	98	63	78	37	51	28
bug	f	1804	1	0	51	76	55	41	9	14	2
bug	f	1805	1	0	108	107	93	69	24	23	12
bug	f	1806	1	0	81	112	103	56	14	21	15
bug	f	1807	1	0	60	111	93	62	16	21	16
bug	f	1808	1	0	25	17	17	38	7	9	0
bug	f	1809	1	0	99	88	54	14	6	14	6
bug	f	1810	1	0	120	140	82	38	16	18	14
bug	f	1811	1	0	89	139	98	46	14	29	23
bug	f	1812	1	0	59	88	68	38	6	14	11
bug	f	1901	1	0	42	72	61	40	10	13	8
bug	f	1902	1	0	59	93	81	51	7	8	4
bug	f	1903	1	0	44	65	75	20	5	4	8
bug	f	1904	1	0	50	61	48	30	6	7	2
bug	f	1905	1	0	44	73	36	17	4	7	9
bug	f	1906	1	0	35	46	36	22	3	12	7
ngo	f	1705	1	0	17	16	99	294	83	165	32
ngo	f	1706	1	0	45	43	40	103	130	265	63
ngo	f	1707	1	0	6	12	3	76	75	164	18
ngo	f	1708	1	0	14	10	6	72	50	110	16
ngo	f	1709	1	0	22	15	24	26	4	23	6
ngo	f	1710	1	0	6	11	7	15	21	48	7
ngo	f	1711	1	0	13	24	20	32	41	82	20
ngo	f	1712	1	0	23	17	30	65	56	84	19
ngo	f	1801	1	0	16	15	12	22	21	62	9
ngo	f	1802	1	0	26	38	28	47	21	18	15
ngo	f	1803	1	0	29	18	7	33	23	7	9
ngo	f	1804	1	0	25	31	11	48	8	8	6
ngo	f	1805	1	0	13	18	7	30	11	9	5
ngo	f	1806	1	0	15	21	8	16	9	9	0
ngo	f	1807	1	0	25	20	1	14	15	13	8
ngo	f	1808	1	0	28	40	27	29	17	17	6
ngo	f	1809	1	0	35	49	22	14	5	1	2
ngo	f	1810	1	0	31	25	14	16	6	6	2
ngo	f	1811	1	0	36	45	19	31	7	15	3
ngo	f	1812	1	0	28	22	13	32	11	10	2
ngo	f	1901	1	0	17	14	12	34	11	5	1
ngo	f	1902	1	0	26	23	12	21	3	3	0
ngo	f	1903	1	0	45	59	39	30	8	5	0
ngo	f	1904	1	0	40	67	29	19	6	3	2
ngo	f	1905	1	0	33	25	9	11	5	1	1
ngo	f	1906	1	0	22	26	13	18	3	1	0
mwa	f	1705	1	0	4	6	11	106	76	223	67
mwa	f	1706	1	0	61	90	105	138	142	473	164
mwa	f	1707	1	0	21	31	17	122	91	238	60
mwa	f	1708	1	0	37	45	31	165	70	116	37
mwa	f	1709	1	0	46	91	106	121	84	6	12
mwa	f	1710	1	0	34	46	38	117	110	35	27
mwa	f	1711	1	0	113	149	160	265	186	392	78
mwa	f	1712	1	0	145	202	163	159	101	321	93
mwa	f	1801	1	0	80	98	66	49	15	51	10
mwa	f	1802	1	0	152	192	173	161	35	78	18
mwa	f	1803	1	0	93	142	140	146	62	106	33
mwa	f	1804	1	0	67	120	145	126	35	51	16
mwa	f	1805	1	0	106	184	160	130	30	117	27
mwa	f	1806	1	0	107	154	185	93	47	65	16
mwa	f	1807	1	0	72	145	100	95	41	90	33
mwa	f	1808	1	0	117	196	198	147	41	122	44
mwa	f	1809	1	0	98	153	132	113	63	115	34
mwa	f	1810	1	0	105	137	143	133	80	189	35
mwa	f	1811	1	0	115	118	86	97	81	200	46
mwa	f	1812	1	0	43	57	52	45	45	111	18
mwa	f	1901	1	0	27	48	48	49	30	77	23
mwa	f	1902	1	0	30	55	55	54	29	118	21
mwa	f	1903	1	0	55	98	85	78	53	156	56
mwa	f	1904	1	0	128	147	117	96	34	125	30
mwa	f	1905	1	0	103	154	71	104	40	86	9
mwa	f	1906	1	0	84	79	48	32	9	10	1
son	f	1705	1	0	2	2	4	134	58	160	31
son	f	1706	1	0	46	78	70	90	125	362	87
son	f	1707	1	3	7	8	3	43	71	208	32
son	f	1708	1	0	28	41	19	62	15	37	16
son	f	1709	1	0	37	41	23	65	33	83	31
son	f	1710	1	0	85	76	92	64	32	54	31
son	f	1711	1	0	0	0	0	0	0	0	0
son	f	1712	1	0	121	176	138	78	26	56	41
son	f	1801	1	0	87	119	115	94	20	27	23
son	f	1802	1	0	127	194	174	71	17	23	15
son	f	1803	1	0	116	187	137	39	15	28	17
son	f	1804	1	0	88	126	84	34	7	25	13
son	f	1805	1	0	96	139	196	57	10	22	4
son	f	1806	1	0	82	147	89	40	7	15	5
son	f	1807	1	0	93	109	86	18	8	13	5
son	f	1808	1	0	3	0	0	1	0	0	0
son	f	1809	1	2	114	122	114	67	10	17	6
son	f	1810	1	0	104	151	103	39	9	11	4
son	f	1811	1	0	142	145	82	31	4	2	2
son	f	1812	1	0	91	66	48	21	1	9	3
son	f	1901	1	0	68	70	56	30	1	3	0
son	f	1902	1	0	116	167	147	60	0	4	2
son	f	1903	1	0	51	67	38	13	0	1	0
son	f	1904	1	0	0	0	0	0	0	0	0
son	f	1905	1	0	32	41	29	10	5	6	3
son	f	1906	1	0	34	47	37	10	0	0	0
bug	m	1705	3	0	0	0	0	0	0	5	2
bug	m	1706	3	0	0	0	0	0	0	7	1
bug	m	1707	3	0	1	0	0	0	1	4	0
bug	m	1708	3	0	0	0	0	0	0	1	1
bug	m	1709	3	0	0	0	0	0	0	2	0
bug	m	1710	3	0	0	0	0	1	1	0	1
bug	m	1711	3	0	0	0	0	0	0	0	0
bug	m	1712	3	0	0	0	1	0	1	0	0
bug	m	1801	3	0	0	0	0	0	0	0	0
bug	m	1802	3	0	0	0	0	0	0	0	0
bug	m	1803	3	0	0	0	0	1	1	0	0
bug	m	1804	3	0	0	0	0	0	0	0	0
bug	m	1805	3	0	0	0	0	0	0	2	0
bug	m	1806	3	0	0	0	1	0	0	0	2
bug	m	1807	3	0	0	1	0	0	1	0	0
bug	m	1808	3	0	0	0	0	0	0	2	0
bug	m	1809	3	0	0	0	0	0	0	0	0
bug	m	1810	3	0	0	0	0	0	0	1	0
bug	m	1811	3	0	0	0	1	0	0	3	0
bug	m	1812	3	0	0	1	1	0	0	0	0
bug	m	1901	3	0	0	0	0	0	0	1	1
bug	m	1902	3	0	0	0	0	0	0	0	1
bug	m	1903	3	0	0	0	0	0	0	0	0
bug	m	1904	3	0	0	0	0	0	0	0	0
bug	m	1905	3	0	1	0	1	0	0	0	0
bug	m	1906	3	0	0	0	0	0	0	0	0
ngo	m	1705	3	0	0	0	0	0	2	2	1
ngo	m	1706	3	0	0	0	0	0	0	3	4
ngo	m	1707	3	0	0	0	0	0	3	8	0
ngo	m	1708	3	0	0	0	0	0	1	10	1
ngo	m	1709	3	0	0	0	0	1	0	0	0
ngo	m	1710	3	0	0	0	0	0	0	1	0
ngo	m	1711	3	0	0	0	0	1	1	4	4
ngo	m	1712	3	0	0	0	0	2	1	5	1
ngo	m	1801	3	0	0	0	0	0	0	2	0
ngo	m	1802	3	0	0	0	0	0	1	2	0
ngo	m	1803	3	0	0	0	0	1	0	0	0
ngo	m	1804	3	0	0	0	0	0	1	0	0
ngo	m	1805	3	0	0	0	0	0	0	0	0
ngo	m	1806	3	0	0	0	0	0	0	0	0
ngo	m	1807	3	0	0	0	0	0	0	0	1
ngo	m	1808	3	0	0	0	0	0	0	0	0
ngo	m	1809	3	0	0	0	0	0	0	0	0
ngo	m	1810	3	0	0	0	0	1	0	0	0
ngo	m	1811	3	0	0	0	0	0	0	0	0
ngo	m	1812	3	0	0	1	0	0	0	0	0
ngo	m	1901	3	0	0	0	0	0	0	0	0
ngo	m	1902	3	0	0	0	0	0	0	0	0
ngo	m	1903	3	0	0	0	0	0	0	0	0
ngo	m	1904	3	0	0	0	0	0	0	0	0
ngo	m	1905	3	0	0	0	0	0	0	1	1
ngo	m	1906	3	0	0	0	0	0	0	0	0
mwa	m	1705	3	0	0	0	1	0	0	6	6
mwa	m	1706	3	0	0	0	0	0	0	5	3
mwa	m	1707	3	0	0	0	0	0	1	0	3
mwa	m	1708	3	0	0	0	0	0	0	2	1
mwa	m	1709	3	0	0	0	0	0	0	0	0
mwa	m	1710	3	0	0	0	0	0	1	0	0
mwa	m	1711	3	0	0	0	0	0	0	2	3
mwa	m	1712	3	0	0	0	1	0	1	0	0
mwa	m	1801	3	0	0	0	0	0	0	0	0
mwa	m	1802	3	0	0	0	0	0	0	0	0
mwa	m	1803	3	0	0	0	0	0	0	0	2
mwa	m	1804	3	0	0	0	0	0	0	1	0
mwa	m	1805	3	0	0	0	0	0	0	0	0
mwa	m	1806	3	0	0	0	0	0	0	0	0
mwa	m	1807	3	0	0	0	0	0	0	0	0
mwa	m	1808	3	0	0	0	0	0	0	1	0
mwa	m	1809	3	0	0	0	0	0	0	0	0
mwa	m	1810	3	0	0	0	0	0	0	1	0
mwa	m	1811	3	0	0	0	0	0	0	0	0
mwa	m	1812	3	0	0	0	0	0	0	0	0
mwa	m	1901	3	0	0	0	0	0	0	0	0
mwa	m	1902	3	0	0	0	1	0	0	0	0
mwa	m	1903	3	0	0	0	0	0	1	0	0
mwa	m	1904	3	0	0	0	0	0	0	0	0
mwa	m	1905	3	0	0	0	0	0	0	0	0
mwa	m	1906	3	0	0	0	0	0	0	0	0
son	m	1705	3	0	0	0	0	0	0	7	1
son	m	1706	3	0	0	0	0	1	1	6	1
son	m	1707	3	0	0	0	0	0	0	4	1
son	m	1708	3	0	0	0	0	0	0	0	1
son	m	1709	3	0	0	0	0	0	0	2	0
son	m	1710	3	0	0	0	0	0	0	1	0
son	m	1711	3	0	0	0	0	0	0	0	0
son	m	1712	3	0	0	0	0	0	1	0	0
son	m	1801	3	0	0	0	0	0	0	0	0
son	m	1802	3	0	0	0	0	0	0	1	0
son	m	1803	3	0	0	0	0	0	0	2	1
son	m	1804	3	0	0	0	0	0	0	1	0
son	m	1805	3	0	0	0	0	0	0	0	0
son	m	1806	3	0	0	0	0	0	0	1	0
son	m	1807	3	0	0	0	0	0	0	0	0
son	m	1808	3	0	0	0	0	0	0	0	0
son	m	1809	3	0	0	0	0	0	0	0	0
son	m	1810	3	0	0	0	0	0	0	0	0
son	m	1811	3	0	0	0	0	0	0	0	0
son	m	1812	3	0	0	0	0	0	0	0	0
son	m	1901	3	0	0	1	0	0	0	0	0
son	m	1902	3	0	0	0	0	0	0	0	0
son	m	1903	3	0	0	0	0	0	0	0	0
son	m	1904	3	0	0	0	0	0	0	0	0
son	m	1905	3	0	0	0	0	0	0	0	0
son	m	1906	3	0	1	0	0	0	0	0	0
bug	f	1705	3	0	0	0	0	1	2	4	2
bug	f	1706	3	0	0	0	0	2	1	9	8
bug	f	1707	3	0	0	0	0	0	1	8	0
bug	f	1708	3	0	0	0	0	1	0	1	0
bug	f	1709	3	0	1	0	0	0	1	2	1
bug	f	1710	3	0	0	0	0	1	0	2	0
bug	f	1711	3	0	0	0	0	1	0	1	0
bug	f	1712	3	0	0	1	0	0	0	0	0
bug	f	1801	3	0	0	0	0	0	0	0	0
bug	f	1802	3	0	0	0	0	1	0	2	3
bug	f	1803	3	0	0	0	0	1	0	2	0
bug	f	1804	3	0	0	0	0	2	0	1	0
bug	f	1805	3	0	0	1	0	0	0	0	0
bug	f	1806	3	0	0	0	0	0	0	1	1
bug	f	1807	3	0	0	0	0	0	0	0	0
bug	f	1808	3	0	1	0	0	0	0	1	0
bug	f	1809	3	0	0	0	0	0	1	0	0
bug	f	1810	3	0	0	0	0	0	0	1	0
bug	f	1811	3	0	0	0	0	0	1	1	1
bug	f	1812	3	0	0	0	0	0	0	0	0
bug	f	1901	3	0	0	0	0	0	0	1	1
bug	f	1902	3	0	1	0	1	0	0	0	0
bug	f	1903	3	0	0	0	1	1	0	0	0
bug	f	1904	3	0	1	0	0	0	0	1	0
bug	f	1905	3	0	1	0	0	0	0	0	0
bug	f	1906	3	0	0	0	1	0	0	0	0
ngo	f	1705	3	0	0	0	0	3	2	5	0
ngo	f	1706	3	0	0	0	0	0	1	10	4
ngo	f	1707	3	0	0	0	0	2	3	5	1
ngo	f	1708	3	0	0	0	0	0	3	4	1
ngo	f	1709	3	0	0	0	0	0	0	1	0
ngo	f	1710	3	0	0	0	0	1	1	0	1
ngo	f	1711	3	0	0	0	0	0	0	5	2
ngo	f	1712	3	0	0	0	0	1	1	6	3
ngo	f	1801	3	0	0	0	0	0	0	3	0
ngo	f	1802	3	0	0	0	0	0	1	0	0
ngo	f	1803	3	0	0	0	0	0	0	0	0
ngo	f	1804	3	0	0	1	0	0	0	0	0
ngo	f	1805	3	0	0	0	0	0	0	0	0
ngo	f	1806	3	0	0	0	0	0	0	0	0
ngo	f	1807	3	0	0	0	0	1	1	1	0
ngo	f	1808	3	0	0	0	0	0	0	0	0
ngo	f	1809	3	0	0	0	0	0	0	0	0
ngo	f	1810	3	0	0	0	0	0	0	0	0
ngo	f	1811	3	0	0	0	0	0	0	2	0
ngo	f	1812	3	0	0	0	0	0	0	0	1
ngo	f	1901	3	0	0	0	0	0	0	0	0
ngo	f	1902	3	0	0	0	0	0	0	0	0
ngo	f	1903	3	0	0	0	0	0	0	0	0
ngo	f	1904	3	0	0	0	0	0	0	0	0
ngo	f	1905	3	0	0	0	0	0	0	0	0
ngo	f	1906	3	0	0	0	0	0	0	0	0
mwa	f	1705	3	0	0	0	0	0	1	7	3
mwa	f	1706	3	0	0	1	0	0	0	2	4
mwa	f	1707	3	0	0	0	0	0	1	6	2
mwa	f	1708	3	0	0	0	0	1	0	1	1
mwa	f	1709	3	0	0	1	0	1	0	0	0
mwa	f	1710	3	0	0	0	0	0	2	0	0
mwa	f	1711	3	0	0	0	0	1	1	2	0
mwa	f	1712	3	0	0	0	0	1	1	3	1
mwa	f	1801	3	0	0	0	1	1	0	0	0
mwa	f	1802	3	0	0	0	0	0	0	0	0
mwa	f	1803	3	0	1	0	0	0	1	0	0
mwa	f	1804	3	0	0	0	0	0	0	4	0
mwa	f	1805	3	0	0	0	0	0	0	1	0
mwa	f	1806	3	0	0	0	0	0	0	2	0
mwa	f	1807	3	0	0	0	0	0	0	1	0
mwa	f	1808	3	0	0	0	0	0	0	0	0
mwa	f	1809	3	0	0	0	0	1	0	0	0
mwa	f	1810	3	0	0	0	0	0	0	2	0
mwa	f	1811	3	0	0	0	0	0	0	0	0
mwa	f	1812	3	0	0	0	0	0	0	0	0
mwa	f	1901	3	0	0	0	0	0	0	0	0
mwa	f	1902	3	0	0	0	0	0	0	0	0
mwa	f	1903	3	0	0	0	0	0	0	0	0
mwa	f	1904	3	0	0	0	0	0	0	0	0
mwa	f	1905	3	0	0	0	0	0	1	0	0
mwa	f	1906	3	0	1	0	0	0	0	0	0
son	f	1705	3	0	0	0	0	1	2	2	2
son	f	1706	3	0	0	1	0	1	1	10	2
son	f	1707	3	0	0	0	0	0	1	4	0
son	f	1708	3	0	0	0	0	0	0	0	0
son	f	1709	3	0	1	0	0	1	0	2	3
son	f	1710	3	0	0	0	0	0	0	1	0
son	f	1711	3	0	0	0	0	0	0	0	0
son	f	1712	3	0	0	0	0	0	0	1	1
son	f	1801	3	0	0	0	0	0	0	1	1
son	f	1802	3	0	0	2	0	1	0	1	0
son	f	1803	3	0	0	0	0	0	0	3	1
son	f	1804	3	0	0	0	1	1	0	0	1
son	f	1805	3	0	0	0	0	0	0	0	1
son	f	1806	3	0	0	0	0	0	0	1	0
son	f	1807	3	0	0	0	0	0	0	0	1
son	f	1808	3	0	0	0	0	0	0	0	0
son	f	1809	3	0	0	0	0	0	0	1	0
son	f	1810	3	0	0	0	0	0	0	0	0
son	f	1811	3	0	0	0	0	0	0	0	0
son	f	1812	3	0	0	0	0	0	0	0	0
son	f	1901	3	0	0	1	0	0	0	0	0
son	f	1902	3	0	0	0	0	0	0	0	0
son	f	1903	3	0	0	0	0	0	0	0	0
son	f	1904	3	0	0	0	0	0	0	0	0
son	f	1905	3	0	0	0	0	0	0	0	0
son	f	1906	3	0	0	0	1	0	0	0	0
bug	m	1705	4	0	2	2	8	19	10	39	19
bug	m	1706	4	0	0	5	5	66	74	123	23
bug	m	1707	4	0	3	4	11	78	91	232	41
bug	m	1708	4	0	8	14	26	110	159	378	96
bug	m	1709	4	0	3	8	14	82	201	501	125
bug	m	1710	4	0	1	10	5	91	130	281	108
bug	m	1711	4	0	0	1	0	60	153	298	90
bug	m	1712	4	0	0	0	6	38	89	170	71
bug	m	1801	4	0	0	1	5	122	153	317	92
bug	m	1802	4	0	9	10	14	101	123	228	86
bug	m	1803	4	0	4	4	5	87	117	224	75
bug	m	1804	4	0	2	2	5	55	142	314	70
bug	m	1805	4	0	1	0	6	57	81	263	82
bug	m	1806	4	0	4	6	7	63	100	244	75
bug	m	1807	4	0	2	4	5	55	92	226	80
bug	m	1808	4	0	3	2	3	70	205	537	104
bug	m	1809	4	0	7	7	21	66	122	314	107
bug	m	1810	4	0	6	8	8	82	99	277	109
bug	m	1811	4	0	11	3	6	87	123	435	118
bug	m	1812	4	0	4	6	9	70	77	203	52
bug	m	1901	4	0	5	2	4	60	95	265	90
bug	m	1902	4	0	4	12	22	85	102	285	79
bug	m	1903	4	0	5	5	4	40	82	160	61
bug	m	1904	4	0	11	29	40	113	155	301	72
bug	m	1905	4	0	13	16	16	81	112	312	91
bug	m	1906	4	0	6	10	8	39	70	243	75
ngo	m	1705	4	0	0	0	0	0	3	4	2
ngo	m	1706	4	0	0	0	0	0	0	3	1
ngo	m	1707	4	0	2	6	5	5	16	44	9
ngo	m	1708	4	0	0	41	25	118	248	428	60
ngo	m	1709	4	0	0	2	3	50	145	372	46
ngo	m	1710	4	0	6	5	5	88	240	482	57
ngo	m	1711	4	0	2	8	7	152	435	1012	153
ngo	m	1712	4	0	1	2	38	155	332	744	112
ngo	m	1801	4	0	5	20	29	100	203	505	57
ngo	m	1802	4	0	11	27	22	185	337	798	80
ngo	m	1803	4	0	1	2	3	83	168	429	47
ngo	m	1804	4	0	3	9	3	150	252	502	69
ngo	m	1805	4	0	1	3	3	120	260	647	98
ngo	m	1806	4	0	0	3	3	65	148	310	48
ngo	m	1807	4	0	1	4	5	63	204	575	119
ngo	m	1808	4	0	4	11	2	165	365	888	81
ngo	m	1809	4	0	3	12	5	92	149	368	42
ngo	m	1810	4	0	3	5	6	196	314	546	58
ngo	m	1811	4	0	1	3	2	175	334	630	81
ngo	m	1812	4	0	0	2	2	93	245	744	100
ngo	m	1901	4	0	3	2	2	67	143	432	42
ngo	m	1902	4	0	1	4	14	132	360	796	98
ngo	m	1903	4	0	3	6	6	125	167	617	74
ngo	m	1904	4	0	0	5	9	87	184	464	75
ngo	m	1905	4	0	3	2	8	86	225	707	97
ngo	m	1906	4	0	6	14	22	54	127	318	46
mwa	m	1705	4	0	0	0	0	5	4	5	4
mwa	m	1706	4	0	0	0	0	0	0	0	0
mwa	m	1707	4	0	0	0	0	0	0	0	0
mwa	m	1708	4	0	0	0	0	0	55	238	49
mwa	m	1709	4	0	0	0	0	0	40	523	146
mwa	m	1710	4	0	0	0	0	0	68	523	105
mwa	m	1711	4	0	0	0	0	0	65	339	84
mwa	m	1712	4	0	0	0	1	6	98	295	90
mwa	m	1801	4	0	0	5	7	46	76	348	79
mwa	m	1802	4	0	0	2	3	15	97	250	77
mwa	m	1803	4	0	1	3	5	20	55	331	101
mwa	m	1804	4	0	2	3	7	36	82	266	77
mwa	m	1805	4	0	0	0	3	26	122	349	142
mwa	m	1806	4	0	5	6	0	30	112	366	115
mwa	m	1807	4	0	0	0	47	58	105	242	74
mwa	m	1808	4	0	3	6	25	72	145	456	100
mwa	m	1809	4	0	0	0	0	72	142	334	77
mwa	m	1810	4	0	3	5	9	97	133	393	100
mwa	m	1811	4	0	7	39	31	113	109	324	89
mwa	m	1812	4	0	21	46	46	66	63	237	58
mwa	m	1901	4	0	22	45	31	67	65	264	43
mwa	m	1902	4	0	35	81	64	70	59	210	64
mwa	m	1903	4	0	41	91	98	126	122	418	112
mwa	m	1904	4	0	46	95	84	147	159	436	98
mwa	m	1905	4	0	12	17	19	133	186	574	159
mwa	m	1906	4	0	5	17	16	89	69	359	73
son	m	1705	4	0	1	0	0	26	54	138	27
son	m	1706	4	0	0	0	0	0	0	0	0
son	m	1707	4	0	0	0	0	9	36	85	10
son	m	1708	4	0	0	0	0	24	70	186	26
son	m	1709	4	0	0	0	0	25	110	309	75
son	m	1710	4	0	0	2	1	32	89	245	35
son	m	1711	4	0	0	0	0	0	0	0	0
son	m	1712	4	0	0	0	1	21	118	418	90
son	m	1801	4	0	0	1	2	44	81	244	48
son	m	1802	4	0	0	0	1	29	123	258	83
son	m	1803	4	0	0	0	0	38	80	154	38
son	m	1804	4	0	0	0	5	32	88	165	39
son	m	1805	4	0	0	0	9	60	125	380	61
son	m	1806	4	0	0	0	0	30	55	162	47
son	m	1807	4	0	0	1	2	33	30	185	28
son	m	1808	4	0	0	0	0	18	55	138	12
son	m	1809	4	0	0	0	0	25	93	243	49
son	m	1810	4	0	3	8	7	46	113	221	68
son	m	1811	4	0	3	1	1	46	112	249	60
son	m	1812	4	0	1	0	1	66	84	266	64
son	m	1901	4	0	1	3	6	53	63	206	32
son	m	1902	4	0	2	26	37	86	112	190	66
son	m	1903	4	0	3	3	9	24	51	134	45
son	m	1904	4	0	0	0	0	0	0	0	0
son	m	1905	4	0	1	10	7	46	80	155	37
son	m	1906	4	0	0	2	7	31	62	201	45
bug	f	1705	4	0	7	6	3	11	15	43	10
bug	f	1706	4	0	3	4	7	35	44	100	33
bug	f	1707	4	0	3	7	14	53	74	203	46
bug	f	1708	4	0	13	15	23	56	64	237	61
bug	f	1709	4	0	7	23	17	71	127	385	81
bug	f	1710	4	0	1	4	5	39	102	282	75
bug	f	1711	4	0	1	0	4	68	92	252	58
bug	f	1712	4	0	0	0	3	38	76	175	56
bug	f	1801	4	0	3	2	10	87	124	320	69
bug	f	1802	4	0	4	11	19	71	97	256	68
bug	f	1803	4	0	2	7	9	62	91	284	85
bug	f	1804	4	0	0	2	0	55	120	275	42
bug	f	1805	4	0	1	5	5	49	82	241	82
bug	f	1806	4	0	3	9	8	60	91	227	59
bug	f	1807	4	0	0	2	4	60	58	196	68
bug	f	1808	4	0	3	2	8	43	90	186	21
bug	f	1809	4	0	3	6	14	68	135	249	51
bug	f	1810	4	0	4	4	10	73	117	277	98
bug	f	1811	4	0	13	17	15	98	182	437	118
bug	f	1812	4	0	4	7	10	65	93	235	56
bug	f	1901	4	0	2	4	9	37	63	244	58
bug	f	1902	4	0	10	12	18	56	76	326	75
bug	f	1903	4	0	2	9	7	28	60	197	64
bug	f	1904	4	0	14	25	49	68	76	237	55
bug	f	1905	4	0	15	17	20	57	77	257	67
bug	f	1906	4	0	4	14	11	39	67	202	66
ngo	f	1705	4	0	0	0	0	2	2	9	2
ngo	f	1706	4	0	0	0	0	0	5	4	0
ngo	f	1707	4	0	2	8	8	6	7	7	2
ngo	f	1708	4	0	3	47	42	90	135	218	19
ngo	f	1709	4	0	7	4	3	27	70	167	23
ngo	f	1710	4	0	5	6	3	51	112	226	24
ngo	f	1711	4	0	2	9	0	113	285	649	76
ngo	f	1712	4	0	2	3	36	107	166	392	69
ngo	f	1801	4	0	4	16	16	61	110	233	14
ngo	f	1802	4	0	15	15	20	168	239	444	47
ngo	f	1803	4	0	1	7	7	138	321	567	64
ngo	f	1804	4	0	3	5	8	110	162	337	37
ngo	f	1805	4	0	0	1	3	99	225	285	26
ngo	f	1806	4	0	1	8	8	117	159	241	16
ngo	f	1807	4	0	2	2	2	76	162	394	85
ngo	f	1808	4	0	1	8	3	141	245	429	49
ngo	f	1809	4	0	4	5	6	87	123	251	35
ngo	f	1810	4	0	4	10	1	100	189	420	40
ngo	f	1811	4	0	1	1	7	94	174	433	41
ngo	f	1812	4	0	1	5	10	76	177	384	33
ngo	f	1901	4	0	3	2	1	59	145	310	22
ngo	f	1902	4	0	3	10	12	105	226	481	39
ngo	f	1903	4	0	2	3	7	138	225	720	111
ngo	f	1904	4	0	3	11	7	78	161	368	48
ngo	f	1905	4	0	0	5	0	39	139	380	61
ngo	f	1906	4	0	5	13	22	30	82	230	22
mwa	f	1705	4	0	0	0	0	2	4	4	5
mwa	f	1706	4	0	0	0	0	0	0	0	0
mwa	f	1707	4	0	0	0	0	0	0	0	0
mwa	f	1708	4	0	0	0	0	2	57	169	56
mwa	f	1709	4	0	0	0	0	0	85	554	119
mwa	f	1710	4	0	0	0	0	0	59	400	82
mwa	f	1711	4	0	0	0	0	0	62	309	70
mwa	f	1712	4	0	0	0	0	11	64	219	52
mwa	f	1801	4	0	3	1	6	40	69	258	50
mwa	f	1802	4	0	0	0	1	20	110	339	92
mwa	f	1803	4	0	2	0	3	21	92	355	122
mwa	f	1804	4	0	0	3	4	39	75	271	77
mwa	f	1805	4	0	0	2	0	20	102	359	86
mwa	f	1806	4	0	2	4	1	41	68	298	107
mwa	f	1807	4	0	0	0	22	67	64	207	55
mwa	f	1808	4	0	6	12	22	78	159	471	103
mwa	f	1809	4	0	0	0	0	87	117	293	62
mwa	f	1810	4	0	4	7	21	93	115	356	99
mwa	f	1811	4	0	8	31	36	109	99	239	67
mwa	f	1812	4	0	19	44	47	70	48	142	50
mwa	f	1901	4	0	22	42	42	52	40	147	31
mwa	f	1902	4	0	34	67	57	64	43	201	45
mwa	f	1903	4	0	31	80	61	109	114	342	98
mwa	f	1904	4	0	45	97	97	173	135	402	75
mwa	f	1905	4	0	4	22	10	112	153	512	125
mwa	f	1906	4	0	9	27	20	58	65	208	49
son	f	1705	4	0	0	0	0	18	33	118	23
son	f	1706	4	0	0	0	0	0	0	0	0
son	f	1707	4	0	1	0	0	17	34	114	1
son	f	1708	4	0	0	0	0	40	98	219	22
son	f	1709	4	1	1	1	4	57	155	377	58
son	f	1710	4	0	1	0	0	54	109	375	34
son	f	1711	4	0	0	0	0	0	0	0	0
son	f	1712	4	0	0	0	3	39	116	418	68
son	f	1801	4	0	0	2	2	55	94	220	39
son	f	1802	4	0	0	0	1	42	96	341	89
son	f	1803	4	0	0	1	1	49	117	321	71
son	f	1804	4	0	0	0	4	46	88	187	36
son	f	1805	4	0	0	0	6	62	63	270	37
son	f	1806	4	0	0	2	1	34	54	186	32
son	f	1807	4	0	0	0	0	35	47	210	26
son	f	1808	4	0	0	0	0	4	7	19	1
son	f	1809	4	0	0	1	4	99	124	389	45
son	f	1810	4	0	1	6	6	58	96	280	62
son	f	1811	4	0	0	3	5	77	105	311	43
son	f	1812	4	0	0	1	2	73	105	375	87
son	f	1901	4	0	1	1	2	57	78	197	45
son	f	1902	4	0	6	30	68	100	147	327	89
son	f	1903	4	0	3	9	11	58	86	365	106
son	f	1904	4	0	0	0	0	0	0	0	0
son	f	1905	4	0	6	5	7	27	56	184	25
son	f	1906	4	0	0	6	6	42	62	206	31
bug	m	1705	6	0	0	0	0	0	0	0	0
bug	m	1706	6	0	0	0	0	0	0	0	0
bug	m	1707	6	0	0	0	0	0	2	8	1
bug	m	1708	6	0	0	0	0	0	1	2	0
bug	m	1709	6	0	0	0	0	0	0	7	3
bug	m	1710	6	0	0	0	0	0	0	10	2
bug	m	1711	6	0	0	0	0	0	1	3	1
bug	m	1712	6	0	0	0	0	1	0	2	0
bug	m	1801	6	0	0	0	0	0	0	1	0
bug	m	1802	6	0	0	0	0	1	0	1	3
bug	m	1803	6	0	0	0	0	0	1	4	0
bug	m	1804	6	0	0	0	0	1	2	5	0
bug	m	1805	6	0	0	0	0	0	0	4	1
bug	m	1806	6	0	0	0	0	0	0	1	0
bug	m	1807	6	0	0	0	0	0	1	1	0
bug	m	1808	6	0	0	0	0	0	0	4	0
bug	m	1809	6	0	0	0	0	0	1	4	2
bug	m	1810	6	0	0	0	0	0	0	2	1
bug	m	1811	6	0	0	0	0	0	1	3	0
bug	m	1812	6	0	0	0	0	0	0	6	1
bug	m	1901	6	0	0	0	0	0	0	0	0
bug	m	1902	6	0	0	0	0	1	2	2	0
bug	m	1903	6	0	0	1	0	0	0	2	1
bug	m	1904	6	0	0	0	0	0	0	0	0
bug	m	1905	6	0	0	0	0	1	0	2	0
bug	m	1906	6	0	0	0	0	0	0	1	0
ngo	m	1705	6	0	0	0	0	0	0	0	0
ngo	m	1706	6	0	0	0	0	0	0	0	0
ngo	m	1707	6	0	0	0	0	0	0	0	0
ngo	m	1708	6	0	0	0	0	0	0	6	0
ngo	m	1709	6	0	0	0	0	0	1	7	2
ngo	m	1710	6	0	0	0	0	0	1	8	2
ngo	m	1711	6	0	0	0	0	0	1	1	2
ngo	m	1712	6	0	0	0	0	0	0	5	4
ngo	m	1801	6	0	0	0	0	0	0	2	0
ngo	m	1802	6	0	0	0	0	0	0	4	0
ngo	m	1803	6	0	0	0	0	0	0	1	0
ngo	m	1804	6	0	0	0	0	0	0	3	0
ngo	m	1805	6	0	0	0	0	0	0	2	0
ngo	m	1806	6	0	0	0	0	0	0	1	0
ngo	m	1807	6	0	0	0	0	0	0	2	3
ngo	m	1808	6	0	0	0	0	0	0	5	0
ngo	m	1809	6	0	0	0	0	0	0	3	0
ngo	m	1810	6	0	0	0	0	0	0	0	0
ngo	m	1811	6	0	0	0	0	0	1	1	1
ngo	m	1812	6	0	0	0	0	0	1	2	0
ngo	m	1901	6	0	0	0	0	0	0	0	0
ngo	m	1902	6	0	0	0	0	0	0	1	2
ngo	m	1903	6	0	0	0	0	0	1	3	0
ngo	m	1904	6	0	0	0	1	0	0	1	0
ngo	m	1905	6	0	0	0	0	0	1	3	0
ngo	m	1906	6	0	0	0	0	0	0	3	0
mwa	m	1705	6	0	0	0	0	0	0	0	0
mwa	m	1706	6	0	0	0	0	0	0	0	0
mwa	m	1707	6	0	0	0	0	0	0	0	0
mwa	m	1708	6	0	0	0	0	0	0	2	1
mwa	m	1709	6	0	0	0	0	0	1	3	2
mwa	m	1710	6	0	0	0	0	0	0	4	1
mwa	m	1711	6	0	0	0	0	0	0	4	2
mwa	m	1712	6	0	0	0	0	0	0	1	0
mwa	m	1801	6	0	0	0	0	0	0	1	0
mwa	m	1802	6	0	0	0	0	0	0	2	2
mwa	m	1803	6	0	0	0	0	0	0	1	0
mwa	m	1804	6	0	0	0	0	0	0	2	0
mwa	m	1805	6	0	0	0	0	0	0	2	0
mwa	m	1806	6	0	0	0	0	0	0	1	0
mwa	m	1807	6	0	0	0	0	0	0	1	0
mwa	m	1808	6	0	0	0	0	0	0	2	0
mwa	m	1809	6	0	0	0	0	0	0	2	0
mwa	m	1810	6	0	0	0	0	0	0	0	3
mwa	m	1811	6	0	0	0	0	0	1	1	0
mwa	m	1812	6	0	1	0	0	0	0	1	0
mwa	m	1901	6	0	0	0	0	0	1	1	0
mwa	m	1902	6	0	0	0	0	0	0	0	0
mwa	m	1903	6	0	1	0	0	0	2	1	1
mwa	m	1904	6	0	0	0	0	0	1	1	0
mwa	m	1905	6	0	0	0	0	0	0	2	0
mwa	m	1906	6	0	0	0	0	0	0	0	0
son	m	1705	6	0	0	0	0	0	0	1	0
son	m	1706	6	0	0	0	0	0	0	0	0
son	m	1707	6	0	0	0	0	0	0	0	0
son	m	1708	6	0	0	0	0	0	0	1	0
son	m	1709	6	0	0	0	0	0	1	4	0
son	m	1710	6	0	0	0	0	0	0	0	1
son	m	1711	6	0	0	0	0	0	0	0	0
son	m	1712	6	0	0	0	0	0	2	1	0
son	m	1801	6	0	0	0	0	0	0	1	0
son	m	1802	6	0	0	0	0	0	0	2	0
son	m	1803	6	0	0	0	0	0	0	0	0
son	m	1804	6	0	0	0	0	0	0	0	0
son	m	1805	6	0	0	0	0	0	0	0	0
son	m	1806	6	0	0	0	0	0	0	0	0
son	m	1807	6	0	0	0	0	0	0	0	0
son	m	1808	6	0	0	0	0	0	0	0	0
son	m	1809	6	0	0	0	0	0	0	1	1
son	m	1810	6	0	0	0	0	0	0	1	0
son	m	1811	6	0	0	0	0	0	0	2	1
son	m	1812	6	0	0	0	0	0	1	1	1
son	m	1901	6	0	0	0	0	0	0	0	0
son	m	1902	6	0	0	0	0	0	1	1	1
son	m	1903	6	0	0	0	0	0	0	2	0
son	m	1904	6	0	0	0	0	0	0	0	0
son	m	1905	6	0	0	0	0	0	0	2	1
son	m	1906	6	0	0	0	0	0	0	0	0
bug	f	1705	6	0	0	0	0	0	0	0	0
bug	f	1706	6	0	0	0	0	0	0	0	0
bug	f	1707	6	0	0	0	0	2	4	4	1
bug	f	1708	6	0	0	0	0	0	0	5	1
bug	f	1709	6	0	0	0	0	1	6	10	3
bug	f	1710	6	0	0	0	0	2	1	12	3
bug	f	1711	6	0	0	0	0	0	1	7	1
bug	f	1712	6	0	0	0	0	0	1	3	2
bug	f	1801	6	0	0	0	0	0	2	2	3
bug	f	1802	6	0	0	0	0	1	0	4	0
bug	f	1803	6	0	0	0	0	0	1	5	5
bug	f	1804	6	0	0	0	0	0	1	9	0
bug	f	1805	6	0	0	0	0	0	2	5	1
bug	f	1806	6	0	0	0	0	0	0	2	1
bug	f	1807	6	0	0	0	0	0	0	4	0
bug	f	1808	6	0	0	0	0	0	5	3	0
bug	f	1809	6	0	0	0	0	1	1	2	0
bug	f	1810	6	0	0	0	0	0	1	2	3
bug	f	1811	6	0	0	0	0	0	1	7	1
bug	f	1812	6	0	0	0	0	0	2	5	0
bug	f	1901	6	0	0	0	0	1	0	3	0
bug	f	1902	6	0	0	0	0	2	4	0	1
bug	f	1903	6	0	0	0	0	0	0	1	1
bug	f	1904	6	0	0	0	0	0	1	1	0
bug	f	1905	6	0	0	0	0	0	0	2	0
bug	f	1906	6	0	0	0	0	0	0	2	0
ngo	f	1705	6	0	0	0	0	0	0	0	0
ngo	f	1706	6	0	0	0	0	0	0	0	0
ngo	f	1707	6	0	0	0	0	0	0	0	0
ngo	f	1708	6	0	0	0	0	1	2	8	1
ngo	f	1709	6	0	0	0	0	0	2	6	0
ngo	f	1710	6	0	0	0	0	0	0	3	2
ngo	f	1711	6	0	0	0	0	3	3	12	3
ngo	f	1712	6	0	0	0	1	2	3	13	0
ngo	f	1801	6	0	0	0	0	0	1	4	1
ngo	f	1802	6	0	0	0	0	0	4	6	0
ngo	f	1803	6	0	0	0	0	0	1	5	2
ngo	f	1804	6	0	0	0	0	0	1	3	0
ngo	f	1805	6	0	0	0	0	0	3	3	1
ngo	f	1806	6	0	0	0	0	0	1	5	1
ngo	f	1807	6	0	0	0	0	0	2	7	2
ngo	f	1808	6	0	0	0	0	0	0	3	2
ngo	f	1809	6	0	0	0	0	0	1	1	0
ngo	f	1810	6	0	0	0	0	0	0	6	0
ngo	f	1811	6	0	0	0	0	0	0	2	0
ngo	f	1812	6	0	0	0	0	0	2	1	0
ngo	f	1901	6	0	0	0	0	0	1	5	0
ngo	f	1902	6	0	0	0	0	0	3	5	0
ngo	f	1903	6	0	0	0	0	0	2	4	1
ngo	f	1904	6	0	0	0	0	1	3	0	0
ngo	f	1905	6	0	0	0	0	0	1	4	1
ngo	f	1906	6	0	0	1	0	0	0	2	0
mwa	f	1705	6	0	0	0	0	0	0	0	0
mwa	f	1706	6	0	0	0	0	0	0	0	0
mwa	f	1707	6	0	0	0	0	0	0	0	0
mwa	f	1708	6	0	0	0	0	0	2	2	0
mwa	f	1709	6	0	0	0	0	0	0	7	2
mwa	f	1710	6	0	0	0	0	0	0	7	6
mwa	f	1711	6	0	0	0	0	0	1	3	1
mwa	f	1712	6	0	0	0	0	0	1	5	3
mwa	f	1801	6	0	0	0	0	1	1	0	3
mwa	f	1802	6	0	0	0	0	0	0	1	1
mwa	f	1803	6	0	0	0	0	0	1	5	1
mwa	f	1804	6	0	0	0	0	0	0	2	1
mwa	f	1805	6	0	0	0	0	0	0	1	0
mwa	f	1806	6	0	0	0	0	0	0	1	0
mwa	f	1807	6	0	0	0	0	0	0	1	0
mwa	f	1808	6	0	0	0	0	0	1	0	2
mwa	f	1809	6	0	0	0	0	0	0	1	1
mwa	f	1810	6	0	0	0	0	0	0	2	3
mwa	f	1811	6	0	0	0	0	0	0	0	0
mwa	f	1812	6	0	0	0	0	0	0	1	0
mwa	f	1901	6	0	0	0	0	0	0	2	0
mwa	f	1902	6	0	0	0	0	0	0	1	1
mwa	f	1903	6	0	0	0	0	1	0	1	3
mwa	f	1904	6	0	0	0	0	0	0	1	2
mwa	f	1905	6	0	0	0	0	0	0	2	1
mwa	f	1906	6	0	0	0	0	0	0	1	0
son	f	1705	6	0	0	0	0	0	2	1	2
son	f	1706	6	0	0	0	0	0	0	0	0
son	f	1707	6	0	0	0	0	1	1	1	0
son	f	1708	6	0	0	0	0	0	0	2	0
son	f	1709	6	0	0	0	0	0	3	8	0
son	f	1710	6	0	0	0	0	0	0	2	1
son	f	1711	6	0	0	0	0	0	0	0	0
son	f	1712	6	0	0	0	0	0	0	6	1
son	f	1801	6	0	0	0	0	0	1	3	0
son	f	1802	6	0	0	0	0	0	4	4	2
son	f	1803	6	0	0	0	0	0	0	0	2
son	f	1804	6	0	0	0	0	0	0	3	0
son	f	1805	6	0	0	0	0	0	0	2	1
son	f	1806	6	0	0	0	0	0	0	0	0
son	f	1807	6	0	0	0	0	0	0	2	0
son	f	1808	6	0	0	0	0	0	0	0	0
son	f	1809	6	0	0	0	0	0	2	3	0
son	f	1810	6	0	0	0	0	0	0	0	0
son	f	1811	6	0	0	0	0	0	0	0	1
son	f	1812	6	0	0	0	0	0	0	4	1
son	f	1901	6	0	0	0	0	0	0	0	2
son	f	1902	6	0	0	0	0	1	0	1	0
son	f	1903	6	0	0	0	0	0	1	3	1
son	f	1904	6	0	0	0	0	0	0	0	0
son	f	1905	6	0	0	0	0	0	0	3	1
son	f	1906	6	0	0	0	0	0	0	1	0

## Sheet: HCs
site	depart	sex	time	Ncat	age1	age2	age3	age4	age5	age6	age7	age8
bug	vct	m	1705	1	1	4	2	1	7	3	8	5
bug	vct	m	1705	3	0	1	1	0	0	0	3	0
bug	vct	m	1705	4	1	0	1	0	11	15	79	19
bug	vct	m	1705	6	0	0	0	0	1	0	6	0
bug	vct	m	1706	1	0	0	3	6	12	26	8	0
bug	vct	m	1706	3	0	0	0	0	0	1	2	0
bug	vct	m	1706	4	0	0	0	0	20	28	35	12
bug	vct	m	1706	6	0	0	0	0	0	0	2	3
bug	vct	m	1707	1	1	0	1	0	4	6	6	2
bug	vct	m	1707	3	0	0	0	0	0	0	2	0
bug	vct	m	1707	4	0	1	0	1	13	33	73	13
bug	vct	m	1707	6	0	0	0	0	0	0	6	0
bug	vct	m	1708	1	0	3	1	1	10	11	9	1
bug	vct	m	1708	3	0	0	0	0	0	0	2	1
bug	vct	m	1708	4	0	0	1	0	9	25	75	20
bug	vct	m	1708	6	0	0	0	0	0	0	2	3
bug	vct	m	1709	1	0	1	1	0	13	12	13	5
bug	vct	m	1709	3	0	0	0	0	1	0	1	1
bug	vct	m	1709	4	0	2	0	0	6	30	82	25
bug	vct	m	1709	6	0	0	0	0	0	2	7	1
bug	vct	m	1710	1	0	1	0	0	4	3	7	1
bug	vct	m	1710	3	0	0	0	0	0	0	0	0
bug	vct	m	1710	4	0	1	0	0	6	15	92	17
bug	vct	m	1710	6	0	0	0	0	0	0	2	2
bug	vct	m	1711	1	1	1	0	0	8	8	22	2
bug	vct	m	1711	3	0	0	0	0	0	0	2	0
bug	vct	m	1711	4	0	3	0	0	18	28	68	16
bug	vct	m	1711	6	0	0	0	0	1	1	1	1
bug	vct	m	1712	1	0	0	0	1	5	4	9	0
bug	vct	m	1712	3	0	0	0	0	0	0	1	0
bug	vct	m	1712	4	0	1	0	0	10	20	61	13
bug	vct	m	1712	6	0	0	0	0	0	0	2	1
bug	vct	f	1705	1	0	0	1	0	9	2	7	2
bug	vct	f	1705	3	0	0	1	0	0	0	4	0
bug	vct	f	1705	4	0	4	0	0	11	21	53	12
bug	vct	f	1705	6	0	0	0	0	0	2	3	0
bug	vct	f	1706	1	0	1	0	0	8	5	7	2
bug	vct	f	1706	3	0	0	0	0	0	0	3	0
bug	vct	f	1706	4	1	0	0	0	35	50	90	14
bug	vct	f	1706	6	1	0	0	0	0	2	6	1
bug	vct	f	1707	1	1	0	0	0	6	2	10	1
bug	vct	f	1707	3	1	0	0	0	0	1	5	0
bug	vct	f	1707	4	0	1	1	1	18	26	60	7
bug	vct	f	1707	6	0	0	1	0	1	0	1	0
bug	vct	f	1708	1	0	1	2	9	15	10	18	0
bug	vct	f	1708	3	0	0	0	1	0	0	3	0
bug	vct	f	1708	4	0	3	0	0	11	25	72	8
bug	vct	f	1708	6	0	0	0	0	0	1	9	0
bug	vct	f	1709	1	0	0	2	0	13	5	12	6
bug	vct	f	1709	3	0	0	0	0	0	0	1	1
bug	vct	f	1709	4	0	1	1	0	16	19	59	14
bug	vct	f	1709	6	0	0	0	0	0	3	4	3
bug	vct	f	1710	1	0	1	0	0	6	1	3	3
bug	vct	f	1710	3	0	0	0	0	0	1	3	1
bug	vct	f	1710	4	0	0	0	0	18	32	69	15
bug	vct	f	1710	6	0	0	0	0	0	1	5	1
bug	vct	f	1711	1	2	3	1	0	13	7	19	1
bug	vct	f	1711	3	0	1	0	0	0	0	2	0
bug	vct	f	1711	4	0	1	0	0	16	24	82	3
bug	vct	f	1711	6	0	0	0	0	0	1	3	0
bug	vct	f	1712	1	1	3	0	0	8	4	9	2
bug	vct	f	1712	3	0	0	0	0	0	0	0	0
bug	vct	f	1712	4	0	2	0	2	8	21	64	5
bug	vct	f	1712	6	0	0	0	0	0	2	1	0
bug	pict	m	1705	1	9	19	13	8	7	3	2	4
bug	pict	m	1705	3	0	0	0	0	0	0	2	0
bug	pict	m	1705	4	0	6	3	2	7	30	79	37
bug	pict	m	1705	6	0	0	0	0	0	0	8	1
bug	pict	m	1706	1	4	13	7	9	5	4	6	12
bug	pict	m	1706	3	0	0	0	0	0	0	2	2
bug	pict	m	1706	4	0	4	3	1	5	15	44	37
bug	pict	m	1706	6	0	0	0	0	0	0	2	1
bug	pict	m	1707	1	9	7	9	9	10	0	7	4
bug	pict	m	1707	3	0	0	0	0	0	0	3	1
bug	pict	m	1707	4	0	0	1	1	10	16	60	22
bug	pict	m	1707	6	0	0	0	0	0	1	3	1
bug	pict	m	1708	1	11	20	6	5	6	8	6	7
bug	pict	m	1708	3	0	0	0	0	0	0	0	1
bug	pict	m	1708	4	7	4	4	7	10	19	76	33
bug	pict	m	1708	6	0	0	0	0	0	0	2	0
bug	pict	m	1709	1	3	19	4	4	5	7	12	6
bug	pict	m	1709	3	0	1	0	0	0	1	2	2
bug	pict	m	1709	4	1	3	2	2	6	19	75	37
bug	pict	m	1709	6	0	0	0	0	0	1	3	1
bug	pict	m	1710	1	6	14	3	14	20	3	13	4
bug	pict	m	1710	3	0	0	0	0	0	0	3	0
bug	pict	m	1710	4	2	1	0	0	12	15	74	30
bug	pict	m	1710	6	0	0	0	0	0	0	6	3
bug	pict	m	1711	1	4	13	0	2	13	2	4	8
bug	pict	m	1711	3	0	0	0	0	0	0	2	2
bug	pict	m	1711	4	0	2	2	3	13	17	47	23
bug	pict	m	1711	6	0	0	0	0	0	1	0	0
bug	pict	m	1712	1	1	6	0	1	1	3	2	6
bug	pict	m	1712	3	0	0	0	0	0	0	0	0
bug	pict	m	1712	4	0	2	2	2	3	14	45	13
bug	pict	m	1712	6	0	0	0	0	0	0	4	0
bug	pict	f	1705	1	7	12	7	8	11	7	13	11
bug	pict	f	1705	3	1	0	0	0	0	0	2	1
bug	pict	f	1705	4	0	1	0	1	36	68	123	22
bug	pict	f	1705	6	0	0	0	0	0	2	7	1
bug	pict	f	1706	1	2	12	12	9	8	7	17	8
bug	pict	f	1706	3	1	0	0	0	1	2	6	2
bug	pict	f	1706	4	0	5	3	3	23	42	94	25
bug	pict	f	1706	6	0	0	0	1	0	0	2	1
bug	pict	f	1707	1	7	11	4	10	10	6	7	9
bug	pict	f	1707	3	0	0	0	0	0	1	0	0
bug	pict	f	1707	4	1	1	1	1	31	52	88	14
bug	pict	f	1707	6	0	0	0	0	0	1	5	0
bug	pict	f	1708	1	17	11	11	8	14	10	12	11
bug	pict	f	1708	3	1	0	0	0	0	1	2	1
bug	pict	f	1708	4	0	6	3	7	29	63	118	16
bug	pict	f	1708	6	0	0	0	0	0	3	5	2
bug	pict	f	1709	1	4	18	7	3	10	6	11	6
bug	pict	f	1709	3	1	0	0	0	0	0	1	1
bug	pict	f	1709	4	1	4	3	10	35	52	101	34
bug	pict	f	1709	6	0	0	0	0	0	1	4	2
bug	pict	f	1710	1	3	8	4	3	14	5	16	10
bug	pict	f	1710	3	0	0	0	0	0	0	3	2
bug	pict	f	1710	4	1	8	2	5	29	39	100	25
bug	pict	f	1710	6	0	0	0	0	0	2	0	1
bug	pict	f	1711	1	2	7	3	8	6	4	15	10
bug	pict	f	1711	3	0	1	0	0	0	0	0	1
bug	pict	f	1711	4	0	3	1	3	17	26	68	21
bug	pict	f	1711	6	0	0	0	0	0	1	0	0
bug	pict	f	1712	1	0	5	1	4	7	2	5	5
bug	pict	f	1712	3	0	1	0	0	0	1	1	0
bug	pict	f	1712	4	0	3	1	0	11	25	51	17
bug	pict	f	1712	6	0	0	0	0	1	2	2	1
bug	hb	m	1705	1	0	21	23	28	199	140	195	64
bug	hb	m	1705	3	0	0	0	0	0	0	5	2
bug	hb	m	1705	4	0	2	2	8	19	9	39	19
bug	hb	m	1705	6	0	0	0	0	0	0	0	0
bug	hb	m	1706	1	0	44	48	40	175	102	212	48
bug	hb	m	1706	3	0	0	0	0	0	0	7	1
bug	hb	m	1706	4	0	0	5	5	66	74	123	23
bug	hb	m	1706	6	0	0	0	0	0	0	0	0
bug	hb	m	1707	1	1	2	0	0	0	0	0	0
bug	hb	m	1707	3	0	0	0	0	0	0	0	0
bug	hb	m	1707	4	0	0	0	0	0	0	0	0
bug	hb	m	1707	6	0	0	0	0	0	0	0	0
bug	hb	m	1708	1	0	0	0	0	0	0	0	0
bug	hb	m	1708	3	0	0	0	0	0	0	0	0
bug	hb	m	1708	4	0	0	0	0	0	0	0	0
bug	hb	m	1708	6	0	0	0	0	0	0	0	0
bug	hb	m	1709	1	0	0	1	3	2	1	0	0
bug	hb	m	1709	3	0	0	0	0	0	0	0	0
bug	hb	m	1709	4	0	0	0	0	0	0	0	0
bug	hb	m	1709	6	0	0	0	0	0	0	0	0
bug	hb	m	1710	1	0	0	0	0	0	0	0	0
bug	hb	m	1710	3	0	0	0	0	0	0	0	0
bug	hb	m	1710	4	0	0	0	0	0	2	19	0
bug	hb	m	1710	6	0	0	0	0	0	0	0	0
bug	hb	m	1711	1	0	0	0	0	0	0	0	0
bug	hb	m	1711	3	0	0	0	0	0	0	0	0
bug	hb	m	1711	4	0	0	0	0	0	0	0	0
bug	hb	m	1711	6	0	0	0	0	0	0	0	0
bug	hb	m	1712	1	0	0	0	0	0	0	0	0
bug	hb	m	1712	3	0	0	0	0	0	0	0	0
bug	hb	m	1712	4	0	0	0	0	0	0	0	0
bug	hb	m	1712	6	0	0	0	0	0	0	0	0
bug	hb	f	1705	1	0	20	32	29	147	86	119	43
bug	hb	f	1705	3	0	0	0	0	1	2	3	3
bug	hb	f	1705	4	0	7	6	3	11	14	46	10
bug	hb	f	1705	6	0	0	0	0	0	0	0	0
bug	hb	f	1706	1	0	41	70	72	101	69	175	48
bug	hb	f	1706	3	0	0	0	0	2	1	9	8
bug	hb	f	1706	4	0	3	4	7	35	44	100	33
bug	hb	f	1706	6	0	0	0	0	0	0	0	0
bug	hb	f	1707	1	3	0	0	0	0	0	0	0
bug	hb	f	1707	3	0	0	0	0	0	0	0	0
bug	hb	f	1707	4	0	0	0	0	0	4	2	0
bug	hb	f	1707	6	0	0	0	0	0	0	0	0
bug	hb	f	1708	1	0	0	0	0	0	0	0	0
bug	hb	f	1708	3	0	0	0	0	0	0	0	0
bug	hb	f	1708	4	0	0	0	0	0	0	0	0
bug	hb	f	1708	6	0	0	0	0	0	0	0	0
bug	hb	f	1709	1	0	1	7	2	0	0	0	0
bug	hb	f	1709	3	0	0	0	0	0	0	0	0
bug	hb	f	1709	4	0	0	0	0	0	2	3	0
bug	hb	f	1709	6	0	0	0	0	0	0	0	0
bug	hb	f	1710	1	0	0	0	0	2	0	0	0
bug	hb	f	1710	3	0	0	0	0	0	0	0	0
bug	hb	f	1710	4	0	0	0	0	2	8	18	0
bug	hb	f	1710	6	0	0	0	0	0	1	1	0
bug	hb	f	1711	1	0	0	0	0	0	0	0	0
bug	hb	f	1711	3	0	0	0	0	0	0	0	0
bug	hb	f	1711	4	0	0	0	0	0	0	0	0
bug	hb	f	1711	6	0	0	0	0	0	0	0	0
bug	hb	f	1712	1	0	0	0	0	0	0	0	0
bug	hb	f	1712	3	0	0	0	0	0	0	0	0
bug	hb	f	1712	4	0	0	0	0	0	0	0	0
bug	hb	f	1712	6	0	0	0	0	0	0	0	0
bug	vct	m	1801	1	0	1	0	0	1	1	9	0
bug	vct	m	1801	3	0	0	0	0	0	0	0	0
bug	vct	m	1801	4	1	2	0	0	6	16	73	11
bug	vct	m	1801	6	0	0	0	0	0	0	1	0
bug	vct	m	1802	1	0	3	2	0	4	6	12	3
bug	vct	m	1802	3	0	0	0	0	1	0	1	0
bug	vct	m	1802	4	0	7	0	0	10	17	43	18
bug	vct	m	1802	6	0	1	0	0	0	1	6	1
bug	vct	m	1803	1	0	2	0	1	6	3	6	0
bug	vct	m	1803	3	0	0	0	0	0	0	0	0
bug	vct	m	1803	4	0	5	0	0	9	16	48	0
bug	vct	m	1803	6	0	0	0	0	0	0	7	0
bug	vct	m	1804	1	0	2	1	0	4	2	1	1
bug	vct	m	1804	3	0	1	0	0	0	0	0	1
bug	vct	m	1804	4	2	1	0	0	6	21	59	9
bug	vct	m	1804	6	0	0	0	0	0	0	2	0
bug	vct	m	1805	1	0	0	2	0	3	3	4	1
bug	vct	m	1805	3	0	0	0	0	0	0	2	1
bug	vct	m	1805	4	0	2	0	0	11	27	48	12
bug	vct	m	1805	6	0	0	0	0	0	0	3	1
bug	vct	m	1806	1	0	1	0	2	12	6	11	0
bug	vct	m	1806	3	0	0	0	0	0	0	4	0
bug	vct	m	1806	4	0	0	1	0	4	32	95	9
bug	vct	m	1806	6	0	0	0	0	0	0	7	0
bug	vct	m	1807	1	0	4	1	1	8	12	11	0
bug	vct	m	1807	3	0	0	0	0	0	0	2	0
bug	vct	m	1807	4	0	0	0	0	16	43	102	12
bug	vct	m	1807	6	0	0	0	0	0	0	2	2
bug	vct	m	1808	1	0	2	0	1	4	8	6	2
bug	vct	m	1808	3	0	1	0	0	0	0	0	0
bug	vct	m	1808	4	0	1	1	0	12	35	78	14
bug	vct	m	1808	6	0	1	0	0	0	2	7	0
bug	vct	m	1809	1	0	3	1	1	13	12	18	6
bug	vct	m	1809	3	0	0	0	0	0	0	0	1
bug	vct	m	1809	4	0	0	0	0	0	14	66	11
bug	vct	m	1809	6	0	0	0	0	0	2	4	0
bug	vct	m	1810	1	0	0	2	1	4	2	17	3
bug	vct	m	1810	3	0	0	0	0	0	0	4	1
bug	vct	m	1810	4	0	1	0	0	2	22	100	12
bug	vct	m	1810	6	0	0	0	0	0	0	4	0
bug	vct	m	1811	1	0	2	0	0	0	6	8	3
bug	vct	m	1811	3	0	0	0	0	0	0	3	0
bug	vct	m	1811	4	0	1	0	0	6	17	99	15
bug	vct	m	1811	6	0	0	0	0	0	0	4	1
bug	vct	m	1812	1	0	2	0	0	4	6	7	1
bug	vct	m	1812	3	0	1	0	0	0	0	0	0
bug	vct	m	1812	4	0	0	0	0	9	7	54	10
bug	vct	m	1812	6	0	0	0	0	1	0	10	0
bug	vct	f	1801	1	1	3	0	1	7	3	7	3
bug	vct	f	1801	3	0	1	0	0	0	2	1	0
bug	vct	f	1801	4	2	2	0	1	6	19	50	13
bug	vct	f	1801	6	0	0	0	1	1	1	1	0
bug	vct	f	1802	1	1	4	2	1	3	6	12	1
bug	vct	f	1802	3	0	0	0	0	0	0	1	0
bug	vct	f	1802	4	0	0	5	16	15	11	10	3
bug	vct	f	1802	6	0	0	0	0	1	2	4	0
bug	vct	f	1803	1	0	1	1	1	9	6	16	1
bug	vct	f	1803	3	0	0	1	0	0	1	0	0
bug	vct	f	1803	4	1	4	0	3	15	18	45	3
bug	vct	f	1803	6	0	0	0	0	2	0	4	0
bug	vct	f	1804	1	0	5	1	1	4	1	4	2
bug	vct	f	1804	3	0	0	0	0	0	0	2	0
bug	vct	f	1804	4	0	4	0	0	16	13	50	7
bug	vct	f	1804	6	0	0	0	0	0	1	7	1
bug	vct	f	1805	1	1	0	0	0	14	1	4	0
bug	vct	f	1805	3	0	0	0	0	0	0	1	0
bug	vct	f	1805	4	1	4	0	1	15	16	44	11
bug	vct	f	1805	6	0	0	0	0	0	2	4	2
bug	vct	f	1806	1	0	2	0	3	13	8	8	3
bug	vct	f	1806	3	0	0	0	1	0	2	2	1
bug	vct	f	1806	4	0	0	0	1	26	36	83	8
bug	vct	f	1806	6	0	0	0	0	1	1	5	0
bug	vct	f	1807	1	0	1	1	3	16	7	11	1
bug	vct	f	1807	3	0	0	0	0	0	0	2	0
bug	vct	f	1807	4	0	1	0	0	32	37	57	6
bug	vct	f	1807	6	0	0	0	0	0	0	3	1
bug	vct	f	1808	1	0	4	0	3	13	1	4	1
bug	vct	f	1808	3	0	0	0	0	0	0	0	0
bug	vct	f	1808	4	0	0	0	0	20	20	64	14
bug	vct	f	1808	6	0	0	0	0	2	3	7	1
bug	vct	f	1809	1	0	3	1	0	8	3	12	9
bug	vct	f	1809	3	0	0	0	0	0	0	2	1
bug	vct	f	1809	4	0	3	1	1	21	13	62	7
bug	vct	f	1809	6	0	0	0	0	2	0	4	2
bug	vct	f	1810	1	0	2	0	1	6	4	15	2
bug	vct	f	1810	3	0	1	0	1	0	0	4	1
bug	vct	f	1810	4	0	4	0	1	11	15	67	6
bug	vct	f	1810	6	0	0	0	0	0	0	6	0
bug	vct	f	1811	1	0	2	0	1	7	4	16	1
bug	vct	f	1811	3	0	0	0	0	0	0	4	0
bug	vct	f	1811	4	0	2	0	0	14	22	65	6
bug	vct	f	1811	6	0	0	0	0	0	5	6	0
bug	vct	f	1812	1	0	0	0	0	2	3	24	0
bug	vct	f	1812	3	0	0	0	0	0	0	0	0
bug	vct	f	1812	4	0	0	1	0	8	12	49	4
bug	vct	f	1812	6	0	0	0	0	1	0	0	3
bug	pict	m	1801	1	3	12	10	12	23	0	12	7
bug	pict	m	1801	3	0	0	0	0	0	0	4	1
bug	pict	m	1801	4	1	7	1	4	16	13	54	26
bug	pict	m	1801	6	0	0	0	0	0	0	2	0
bug	pict	m	1802	1	10	16	25	15	35	6	12	22
bug	pict	m	1802	3	0	0	0	1	0	0	3	3
bug	pict	m	1802	4	1	2	4	5	13	18	63	31
bug	pict	m	1802	6	0	0	0	0	0	0	3	1
bug	pict	m	1803	1	3	19	17	11	20	5	12	6
bug	pict	m	1803	3	0	1	0	0	0	0	1	0
bug	pict	m	1803	4	0	7	3	2	15	13	96	35
bug	pict	m	1803	6	0	0	0	0	0	0	6	2
bug	pict	m	1804	1	1	14	10	8	24	10	8	3
bug	pict	m	1804	3	0	0	1	0	0	0	1	0
bug	pict	m	1804	4	0	4	6	5	38	31	118	26
bug	pict	m	1804	6	0	0	0	0	0	0	3	0
bug	pict	m	1805	1	0	8	8	13	16	7	21	7
bug	pict	m	1805	3	0	0	0	0	0	0	5	1
bug	pict	m	1805	4	0	7	1	3	14	29	77	33
bug	pict	m	1805	6	0	0	0	0	0	0	1	0
bug	pict	m	1806	1	0	16	10	8	8	8	5	15
bug	pict	m	1806	3	0	0	1	0	0	0	0	1
bug	pict	m	1806	4	0	9	4	2	9	22	81	47
bug	pict	m	1806	6	0	0	0	0	0	0	6	0
bug	pict	m	1807	1	0	6	9	9	21	8	7	8
bug	pict	m	1807	3	0	0	0	0	0	0	1	0
bug	pict	m	1807	4	0	4	0	6	21	26	69	62
bug	pict	m	1807	6	0	0	0	0	0	1	5	2
bug	pict	m	1808	1	0	20	16	10	12	6	6	8
bug	pict	m	1808	3	0	0	2	0	0	1	1	0
bug	pict	m	1808	4	0	8	8	5	19	20	111	44
bug	pict	m	1808	6	0	0	0	0	0	0	5	2
bug	pict	m	1809	1	0	21	14	6	6	7	13	13
bug	pict	m	1809	3	0	0	1	0	1	0	1	1
bug	pict	m	1809	4	0	9	8	0	13	24	76	33
bug	pict	m	1809	6	0	0	0	0	0	0	7	1
bug	pict	m	1810	1	0	26	4	9	10	12	15	7
bug	pict	m	1810	3	0	1	0	0	0	0	5	1
bug	pict	m	1810	4	0	5	5	7	12	23	74	39
bug	pict	m	1810	6	0	0	0	0	0	0	4	0
bug	pict	m	1811	1	0	12	4	3	5	2	11	9
bug	pict	m	1811	3	0	0	0	0	0	0	2	0
bug	pict	m	1811	4	0	8	4	10	20	25	92	33
bug	pict	m	1811	6	0	0	0	0	0	0	0	3
bug	pict	m	1812	1	0	9	2	4	14	4	26	9
bug	pict	m	1812	3	0	0	0	0	0	0	1	0
bug	pict	m	1812	4	0	3	1	5	7	16	65	31
bug	pict	m	1812	6	0	0	0	0	0	1	1	2
bug	pict	f	1801	1	5	14	8	25	22	11	17	14
bug	pict	f	1801	3	0	0	0	0	0	0	2	0
bug	pict	f	1801	4	1	7	3	5	20	39	107	19
bug	pict	f	1801	6	0	1	0	0	1	0	2	0
bug	pict	f	1802	1	8	7	13	32	27	14	22	9
bug	pict	f	1802	3	0	0	0	0	0	0	1	1
bug	pict	f	1802	4	0	6	14	5	38	39	107	14
bug	pict	f	1802	6	0	0	0	0	1	1	9	1
bug	pict	f	1803	1	6	17	17	15	18	12	23	7
bug	pict	f	1803	3	0	0	0	0	0	1	2	1
bug	pict	f	1803	4	0	6	6	14	26	45	107	28
bug	pict	f	1803	6	0	0	0	0	0	1	5	3
bug	pict	f	1804	1	0	16	4	18	29	10	10	2
bug	pict	f	1804	3	0	0	0	0	0	0	2	0
bug	pict	f	1804	4	0	3	6	10	31	57	128	28
bug	pict	f	1804	6	0	0	0	0	0	0	4	0
bug	pict	f	1805	1	0	23	11	16	23	13	31	12
bug	pict	f	1805	3	0	0	0	1	0	0	4	1
bug	pict	f	1805	4	0	4	4	8	33	53	156	40
bug	pict	f	1805	6	0	0	0	0	0	1	6	2
bug	pict	f	1806	1	0	12	7	7	13	5	17	5
bug	pict	f	1806	3	0	0	0	0	0	0	3	0
bug	pict	f	1806	4	0	4	1	2	27	57	146	32
bug	pict	f	1806	6	0	0	0	0	0	0	8	0
bug	pict	f	1807	1	0	11	7	10	23	11	16	6
bug	pict	f	1807	3	0	1	0	0	0	0	1	2
bug	pict	f	1807	4	0	2	4	9	47	57	129	28
bug	pict	f	1807	6	0	0	0	0	1	1	5	0
bug	pict	f	1808	1	0	8	13	6	27	10	34	12
bug	pict	f	1808	3	0	0	0	0	0	1	0	2
bug	pict	f	1808	4	0	13	10	5	60	77	171	31
bug	pict	f	1808	6	0	0	0	0	0	0	8	0
bug	pict	f	1809	1	0	25	9	9	19	14	24	18
bug	pict	f	1809	3	0	1	1	0	1	1	2	2
bug	pict	f	1809	4	0	6	3	7	42	58	184	32
bug	pict	f	1809	6	0	0	0	0	0	1	6	0
bug	pict	f	1810	1	0	14	6	7	14	19	29	7
bug	pict	f	1810	3	0	0	0	0	0	0	4	2
bug	pict	f	1810	4	0	5	6	10	49	78	165	22
bug	pict	f	1810	6	0	0	0	1	0	4	9	3
bug	pict	f	1811	1	0	4	4	12	15	3	19	11
bug	pict	f	1811	3	0	0	0	0	0	0	2	3
bug	pict	f	1811	4	0	2	3	3	31	73	174	33
bug	pict	f	1811	6	0	0	0	0	0	0	4	2
bug	pict	f	1812	1	0	9	8	5	13	17	39	10
bug	pict	f	1812	3	0	0	0	0	0	0	1	0
bug	pict	f	1812	4	0	2	2	3	18	37	105	27
bug	pict	f	1812	6	0	0	0	0	1	0	6	3
bug	hb	m	1801	1	2	23	1	0	0	0	0	0
bug	hb	m	1801	3	0	0	0	0	0	0	0	0
bug	hb	m	1801	4	0	6	0	0	0	0	0	0
bug	hb	m	1801	6	0	0	0	0	0	0	0	0
bug	hb	m	1802	1	1	6	0	0	0	0	0	0
bug	hb	m	1802	3	0	0	0	0	0	0	0	0
bug	hb	m	1802	4	1	0	0	0	0	0	0	0
bug	hb	m	1802	6	0	0	0	0	0	0	0	0
bug	hb	m	1803	1	0	7	1	0	0	0	0	1
bug	hb	m	1803	3	0	0	0	0	0	0	0	0
bug	hb	m	1803	4	0	11	7	4	2	2	0	1
bug	hb	m	1803	6	0	0	0	0	0	0	0	0
bug	hb	m	1804	1	0	5	1	0	0	0	0	0
bug	hb	m	1804	3	0	0	0	0	0	0	0	0
bug	hb	m	1804	4	0	0	0	0	0	0	0	0
bug	hb	m	1804	6	0	0	0	0	0	0	0	0
bug	hb	m	1805	1	0	4	1	1	3	0	0	0
bug	hb	m	1805	3	0	0	0	0	0	0	0	0
bug	hb	m	1805	4	0	0	0	0	0	0	1	0
bug	hb	m	1805	6	0	0	0	0	0	0	0	0
bug	hb	m	1806	1	0	2	6	0	0	0	1	0
bug	hb	m	1806	3	0	0	0	0	0	0	0	0
bug	hb	m	1806	4	0	0	0	0	1	0	0	0
bug	hb	m	1806	6	0	0	0	0	0	0	0	0
bug	hb	m	1807	1	0	2	0	0	0	0	0	0
bug	hb	m	1807	3	0	0	0	0	0	0	0	0
bug	hb	m	1807	4	0	0	0	0	0	1	1	0
bug	hb	m	1807	6	0	0	0	0	0	0	0	0
bug	hb	m	1808	1	0	2	1	0	0	0	0	0
bug	hb	m	1808	3	0	1	1	0	0	0	0	0
bug	hb	m	1808	4	0	0	0	0	0	0	0	0
bug	hb	m	1808	6	0	0	0	0	0	0	0	0
bug	hb	m	1809	1	0	5	8	0	0	0	0	0
bug	hb	m	1809	3	0	1	0	0	0	0	0	0
bug	hb	m	1809	4	0	1	2	2	0	0	3	0
bug	hb	m	1809	6	0	0	0	0	0	0	0	0
bug	hb	m	1810	1	0	0	5	3	0	0	0	0
bug	hb	m	1810	3	0	0	0	0	0	0	0	0
bug	hb	m	1810	4	0	0	0	0	0	0	0	0
bug	hb	m	1810	6	0	0	0	0	0	0	0	0
bug	hb	m	1811	1	0	0	0	0	0	0	0	0
bug	hb	m	1811	3	0	0	0	0	0	0	0	0
bug	hb	m	1811	4	0	0	0	0	0	0	0	0
bug	hb	m	1811	6	0	0	0	0	0	0	0	0
bug	hb	m	1812	1	0	0	6	0	0	0	0	0
bug	hb	m	1812	3	0	0	2	0	0	0	0	0
bug	hb	m	1812	4	0	0	1	0	0	0	1	0
bug	hb	m	1812	6	0	0	0	0	0	0	0	0
bug	hb	f	1801	1	2	31	0	0	0	0	0	0
bug	hb	f	1801	3	0	0	0	0	0	0	0	0
bug	hb	f	1801	4	0	8	1	0	2	5	7	0
bug	hb	f	1801	6	0	0	0	0	0	0	0	0
bug	hb	f	1802	1	0	9	1	0	0	2	1	0
bug	hb	f	1802	3	0	0	0	0	0	0	0	0
bug	hb	f	1802	4	0	2	0	0	3	7	5	0
bug	hb	f	1802	6	0	0	0	0	0	0	0	0
bug	hb	f	1803	1	0	17	4	0	3	1	0	1
bug	hb	f	1803	3	0	0	0	0	0	0	0	0
bug	hb	f	1803	4	0	22	4	5	4	3	15	0
bug	hb	f	1803	6	0	0	0	0	0	0	0	0
bug	hb	f	1804	1	0	9	1	0	0	0	0	0
bug	hb	f	1804	3	0	0	0	0	0	0	0	0
bug	hb	f	1804	4	0	0	0	0	9	20	27	0
bug	hb	f	1804	6	0	0	0	0	0	0	0	0
bug	hb	f	1805	1	0	1	6	2	2	1	0	0
bug	hb	f	1805	3	0	0	0	0	0	0	0	0
bug	hb	f	1805	4	0	0	0	0	0	0	2	0
bug	hb	f	1805	6	0	0	0	0	0	0	0	0
bug	hb	f	1806	1	0	2	1	3	0	0	0	0
bug	hb	f	1806	3	0	0	0	0	0	0	0	0
bug	hb	f	1806	4	0	0	0	0	0	0	4	0
bug	hb	f	1806	6	0	0	0	0	0	0	0	0
bug	hb	f	1807	1	0	2	0	0	1	1	1	0
bug	hb	f	1807	3	0	0	0	0	0	0	0	0
bug	hb	f	1807	4	0	2	0	0	1	0	2	1
bug	hb	f	1807	6	0	0	0	0	0	0	0	0
bug	hb	f	1808	1	0	3	2	0	0	0	0	0
bug	hb	f	1808	3	0	0	0	0	0	0	0	0
bug	hb	f	1808	4	0	0	0	0	0	0	0	0
bug	hb	f	1808	6	0	0	0	0	0	0	0	0
bug	hb	f	1809	1	0	3	3	0	0	0	0	0
bug	hb	f	1809	3	0	0	0	0	0	0	0	0
bug	hb	f	1809	4	0	0	1	0	0	2	3	1
bug	hb	f	1809	6	0	0	0	0	0	0	0	0
bug	hb	f	1810	1	0	1	2	4	0	0	0	0
bug	hb	f	1810	3	0	0	0	0	0	0	0	0
bug	hb	f	1810	4	0	0	0	0	0	0	4	0
bug	hb	f	1810	6	0	0	0	0	0	0	0	0
bug	hb	f	1811	1	0	0	0	0	0	0	0	0
bug	hb	f	1811	3	0	0	0	0	0	0	0	0
bug	hb	f	1811	4	0	0	0	0	0	0	0	0
bug	hb	f	1811	6	0	0	0	0	0	0	0	0
bug	hb	f	1812	1	0	2	2	1	0	0	0	0
bug	hb	f	1812	3	0	0	0	0	0	0	0	0
bug	hb	f	1812	4	0	0	0	0	0	0	1	0
bug	hb	f	1812	6	0	0	0	0	0	0	0	0
bug	vct	m	1901	1	0	1	0	0	1	2	8	0
bug	vct	m	1901	3	0	0	0	0	0	0	1	0
bug	vct	m	1901	4	0	1	0	1	4	17	64	9
bug	vct	m	1901	6	0	0	0	0	0	0	2	0
bug	vct	m	1902	1	0	1	2	2	1	5	10	2
bug	vct	m	1902	3	0	0	0	2	0	1	3	0
bug	vct	m	1902	4	0	0	1	0	4	9	55	7
bug	vct	m	1902	6	0	0	0	0	0	0	4	0
bug	vct	m	1903	1	0	0	2	0	10	13	10	5
bug	vct	m	1903	3	0	0	0	0	0	0	3	3
bug	vct	m	1903	4	0	0	0	0	3	23	88	14
bug	vct	m	1903	6	0	0	0	0	0	0	4	1
bug	vct	m	1904	1	0	2	1	0	2	5	3	0
bug	vct	m	1904	3	0	0	0	0	0	0	2	0
bug	vct	m	1904	4	0	2	0	1	8	27	53	10
bug	vct	m	1904	6	0	0	0	0	0	2	2	1
bug	vct	m	1905	1	0	0	0	0	3	8	4	2
bug	vct	m	1905	3	0	0	0	0	0	1	1	0
bug	vct	m	1905	4	0	0	0	0	6	24	47	7
bug	vct	m	1905	6	0	0	0	0	0	0	2	0
bug	vct	m	1906	1	0	0	0	0	3	3	2	0
bug	vct	m	1906	3	0	0	0	0	0	0	0	0
bug	vct	m	1906	4	0	0	0	0	5	13	65	10
bug	vct	m	1906	6	0	0	0	0	0	0	0	1
bug	vct	f	1901	1	0	0	1	0	0	2	1	1
bug	vct	f	1901	3	0	0	0	0	0	0	1	0
bug	vct	f	1901	4	0	0	0	0	6	6	43	5
bug	vct	f	1901	6	0	0	0	0	0	0	5	0
bug	vct	f	1902	1	0	2	1	1	4	3	9	1
bug	vct	f	1902	3	0	0	0	0	0	1	2	0
bug	vct	f	1902	4	0	1	0	2	4	12	33	11
bug	vct	f	1902	6	0	0	0	0	0	0	2	1
bug	vct	f	1903	1	0	4	0	1	4	3	4	1
bug	vct	f	1903	3	0	0	0	0	1	1	0	0
bug	vct	f	1903	4	0	2	1	0	14	9	52	10
bug	vct	f	1903	6	0	0	0	0	0	0	7	0
bug	vct	f	1904	1	0	0	0	0	12	4	2	1
bug	vct	f	1904	3	0	0	0	0	1	1	0	1
bug	vct	f	1904	4	0	0	2	3	12	7	32	4
bug	vct	f	1904	6	0	0	0	0	0	2	5	0
bug	vct	f	1905	1	0	0	1	0	9	2	1	0
bug	vct	f	1905	3	0	0	1	0	0	0	1	0
bug	vct	f	1905	4	0	0	0	0	12	7	34	0
bug	vct	f	1905	6	0	0	0	0	1	1	8	0
bug	vct	f	1906	1	0	1	0	0	5	0	1	0
bug	vct	f	1906	3	0	0	0	0	0	0	0	0
bug	vct	f	1906	4	0	0	0	1	12	13	35	5
bug	vct	f	1906	6	0	0	0	0	0	0	3	0
bug	pict	m	1901	1	0	25	18	11	16	6	11	11
bug	pict	m	1901	3	0	0	0	0	0	0	3	1
bug	pict	m	1901	4	0	4	3	9	24	15	98	44
bug	pict	m	1901	6	0	0	0	1	0	0	2	1
bug	pict	m	1902	1	0	21	31	16	4	4	18	13
bug	pict	m	1902	3	0	1	1	0	0	0	2	3
bug	pict	m	1902	4	0	10	6	6	21	32	84	45
bug	pict	m	1902	6	0	0	0	0	0	1	2	0
bug	pict	m	1903	1	0	19	15	19	14	5	10	10
bug	pict	m	1903	3	0	2	0	0	0	0	4	1
bug	pict	m	1903	4	0	4	5	5	31	21	85	34
bug	pict	m	1903	6	0	0	0	0	1	0	2	2
bug	pict	m	1904	1	0	24	7	7	12	5	5	16
bug	pict	m	1904	3	0	0	0	0	0	0	2	0
bug	pict	m	1904	4	0	15	4	4	11	21	94	40
bug	pict	m	1904	6	0	0	0	0	0	0	1	3
bug	pict	m	1905	1	0	19	15	19	14	5	10	10
bug	pict	m	1905	3	0	2	0	0	0	0	1	1
bug	pict	m	1905	4	0	4	5	5	31	21	85	34
bug	pict	m	1905	6	0	0	0	0	1	0	2	1
bug	pict	m	1906	1	0	15	8	10	5	4	5	4
bug	pict	m	1906	3	0	0	0	1	1	0	2	2
bug	pict	m	1906	4	0	3	9	6	15	14	99	34
bug	pict	m	1906	6	0	0	0	0	0	0	4	0
bug	pict	f	1901	1	0	18	12	11	17	9	10	10
bug	pict	f	1901	3	0	0	0	0	0	0	2	0
bug	pict	f	1901	4	0	3	7	12	71	77	201	45
bug	pict	f	1901	6	0	0	0	0	0	1	4	0
bug	pict	f	1902	1	0	28	26	18	13	11	13	6
bug	pict	f	1902	3	0	0	0	0	0	0	2	3
bug	pict	f	1902	4	0	3	11	5	45	45	136	23
bug	pict	f	1902	6	0	0	0	0	1	3	2	0
bug	pict	f	1903	1	0	17	11	6	26	4	15	7
bug	pict	f	1903	3	0	0	1	1	0	0	0	0
bug	pict	f	1903	4	0	6	9	13	47	57	167	35
bug	pict	f	1903	6	0	0	0	0	0	2	8	2
bug	pict	f	1904	1	0	19	11	5	10	6	7	15
bug	pict	f	1904	3	0	1	0	0	0	0	1	2
bug	pict	f	1904	4	0	5	3	9	43	63	125	28
bug	pict	f	1904	6	0	0	0	0	0	0	3	0
bug	pict	f	1905	1	0	17	11	6	26	4	15	7
bug	pict	f	1905	3	0	0	1	1	0	0	0	0
bug	pict	f	1905	4	0	6	9	13	47	57	167	35
bug	pict	f	1905	6	0	0	0	0	0	2	5	2
bug	pict	f	1906	1	0	10	10	11	11	1	4	6
bug	pict	f	1906	3	0	0	0	1	0	1	0	1
bug	pict	f	1906	4	0	2	4	12	40	47	152	40
bug	pict	f	1906	6	0	0	0	0	0	1	6	1
bug	hb	m	1901	1	0	1	6	8	1	0	0	0
bug	hb	m	1901	3	0	0	0	0	0	0	0	0
bug	hb	m	1901	4	0	0	0	1	2	1	3	1
bug	hb	m	1901	6	0	0	0	0	0	0	0	0
bug	hb	m	1902	1	0	23	14	5	0	0	0	0
bug	hb	m	1902	3	0	1	0	0	0	0	0	0
bug	hb	m	1902	4	0	0	0	0	0	1	5	2
bug	hb	m	1902	6	0	0	0	0	0	0	2	1
bug	hb	m	1903	1	0	14	4	4	4	0	0	0
bug	hb	m	1903	3	0	1	0	0	2	0	0	0
bug	hb	m	1903	4	0	2	3	1	2	1	9	3
bug	hb	m	1903	6	0	0	0	0	0	0	2	1
bug	hb	m	1904	1	0	1	0	0	0	0	0	0
bug	hb	m	1904	3	0	0	0	0	0	0	0	0
bug	hb	m	1904	4	0	5	0	2	0	0	1	0
bug	hb	m	1904	6	0	1	0	0	0	0	0	0
bug	hb	m	1905	1	1	5	4	2	0	0	0	1
bug	hb	m	1905	3	0	0	1	0	0	0	0	1
bug	hb	m	1905	4	0	1	3	2	0	0	4	2
bug	hb	m	1905	6	0	1	0	0	0	0	2	0
bug	hb	m	1906	1	0	8	8	6	2	1	1	0
bug	hb	m	1906	3	0	0	1	0	0	0	1	0
bug	hb	m	1906	4	0	2	6	2	2	1	5	2
bug	hb	m	1906	6	0	0	0	0	0	0	0	0
bug	hb	f	1901	1	0	4	9	13	1	0	1	0
bug	hb	f	1901	3	0	0	0	0	0	0	0	0
bug	hb	f	1901	4	0	0	2	1	3	0	3	1
bug	hb	f	1901	6	0	0	0	0	0	0	0	0
bug	hb	f	1902	1	0	17	10	10	3	0	0	0
bug	hb	f	1902	3	0	1	0	0	2	0	0	0
bug	hb	f	1902	4	0	0	0	0	26	78	87	1
bug	hb	f	1902	6	0	0	0	0	0	0	0	1
bug	hb	f	1903	1	0	13	4	4	2	0	1	0
bug	hb	f	1903	3	0	0	0	0	0	0	0	0
bug	hb	f	1903	4	0	4	2	1	13	22	61	0
bug	hb	f	1903	6	0	0	0	0	0	1	3	0
bug	hb	f	1904	1	0	1	0	0	0	1	0	0
bug	hb	f	1904	3	0	1	0	0	0	1	0	0
bug	hb	f	1904	4	0	2	0	0	2	0	2	2
bug	hb	f	1904	6	0	0	0	0	0	0	1	1
bug	hb	f	1905	1	0	3	2	1	1	0	1	0
bug	hb	f	1905	3	0	1	0	0	0	0	1	0
bug	hb	f	1905	4	0	0	1	0	1	0	5	1
bug	hb	f	1905	6	0	0	0	0	0	0	1	1
bug	hb	f	1906	1	1	11	10	13	2	0	3	2
bug	hb	f	1906	3	0	0	1	0	0	0	0	0
bug	hb	f	1906	4	0	2	5	4	1	2	10	1
bug	hb	f	1906	6	0	0	0	0	0	0	3	1
mwa	vct	m	1705	1	0	5	0	1	2	0	2	0
mwa	vct	m	1705	3	0	0	0	0	0	0	0	0
mwa	vct	m	1705	4	0	0	3	4	5	3	3	1
mwa	vct	m	1705	6	0	0	0	0	0	0	0	0
mwa	vct	m	1706	1	0	2	3	3	4	0	1	1
mwa	vct	m	1706	3	0	0	0	0	0	0	0	0
mwa	vct	m	1706	4	0	5	2	2	4	3	4	6
mwa	vct	m	1706	6	0	0	0	0	0	0	2	0
mwa	vct	m	1707	1	0	0	0	0	2	0	8	0
mwa	vct	m	1707	3	0	0	0	0	0	0	0	0
mwa	vct	m	1707	4	0	0	0	0	1	0	19	2
mwa	vct	m	1707	6	0	0	0	0	0	0	0	0
mwa	vct	m	1708	1	0	1	0	1	0	1	7	1
mwa	vct	m	1708	3	0	0	0	0	0	0	0	0
mwa	vct	m	1708	4	0	0	0	0	0	1	4	0
mwa	vct	m	1708	6	0	0	0	0	0	0	0	0
mwa	vct	m	1709	1	0	1	1	0	2	6	10	0
mwa	vct	m	1709	3	0	0	0	0	0	0	1	0
mwa	vct	m	1709	4	0	0	0	0	1	2	24	4
mwa	vct	m	1709	6	0	0	0	0	0	0	1	0
mwa	vct	m	1710	1	0	1	0	1	1	3	11	3
mwa	vct	m	1710	3	0	0	0	0	0	0	0	1
mwa	vct	m	1710	4	0	0	0	0	0	4	11	7
mwa	vct	m	1710	6	0	0	0	0	0	0	0	0
mwa	vct	m	1711	1	0	1	0	1	1	3	11	3
mwa	vct	m	1711	3	0	0	0	0	0	0	0	1
mwa	vct	m	1711	4	0	0	0	0	0	4	11	7
mwa	vct	m	1711	6	0	0	0	0	0	0	2	0
mwa	vct	m	1712	1	1	1	3	0	1	0	2	1
mwa	vct	m	1712	3	0	0	1	0	0	0	1	1
mwa	vct	m	1712	4	0	0	0	0	0	2	3	2
mwa	vct	m	1712	6	0	0	0	0	0	0	0	0
mwa	vct	f	1705	1	0	0	5	7	6	0	0	0
mwa	vct	f	1705	3	0	0	0	0	0	0	0	0
mwa	vct	f	1705	4	0	0	4	5	7	9	8	1
mwa	vct	f	1705	6	0	0	0	0	0	1	0	0
mwa	vct	f	1706	1	0	0	2	3	1	2	0	0
mwa	vct	f	1706	3	0	0	0	0	0	0	0	0
mwa	vct	f	1706	4	0	0	0	4	5	5	18	2
mwa	vct	f	1706	6	0	0	0	0	0	0	1	0
mwa	vct	f	1707	1	0	0	1	0	1	0	8	0
mwa	vct	f	1707	3	0	0	0	0	0	0	0	0
mwa	vct	f	1707	4	0	0	0	0	1	3	16	3
mwa	vct	f	1707	6	0	0	0	0	0	0	0	0
mwa	vct	f	1708	1	0	1	0	1	0	3	6	5
mwa	vct	f	1708	3	0	0	0	0	0	0	0	1
mwa	vct	f	1708	4	0	0	0	0	0	3	4	0
mwa	vct	f	1708	6	0	0	0	0	0	0	0	0
mwa	vct	f	1709	1	0	3	1	4	2	6	6	6
mwa	vct	f	1709	3	0	0	0	0	0	1	0	0
mwa	vct	f	1709	4	0	0	0	0	2	4	22	2
mwa	vct	f	1709	6	0	0	0	0	0	0	1	0
mwa	vct	f	1710	1	1	0	0	1	1	2	13	1
mwa	vct	f	1710	3	0	0	0	0	0	1	0	0
mwa	vct	f	1710	4	0	0	0	0	2	4	22	2
mwa	vct	f	1710	6	0	0	0	0	0	0	1	0
mwa	vct	f	1711	1	1	0	0	1	1	2	13	1
mwa	vct	f	1711	3	0	0	0	0	0	1	0	0
mwa	vct	f	1711	4	0	0	0	0	2	4	22	2
mwa	vct	f	1711	6	0	0	0	0	0	0	1	0
mwa	vct	f	1712	1	0	0	1	0	1	2	3	0
mwa	vct	f	1712	3	0	0	0	0	0	0	0	0
mwa	vct	f	1712	4	0	0	0	0	1	1	7	0
mwa	vct	f	1712	6	0	0	0	0	0	0	1	0
mwa	pict	m	1705	1	7	5	5	0	1	1	7	0
mwa	pict	m	1705	3	0	0	0	0	0	0	0	0
mwa	pict	m	1705	4	0	3	0	0	0	1	5	1
mwa	pict	m	1705	6	0	0	0	0	0	0	0	0
mwa	pict	m	1706	1	0	4	6	5	8	17	12	0
mwa	pict	m	1706	3	0	0	0	0	0	0	1	0
mwa	pict	m	1706	4	2	0	0	10	5	12	0	1
mwa	pict	m	1706	6	0	0	0	0	0	0	0	0
mwa	pict	m	1707	1	0	2	3	5	8	12	8	6
mwa	pict	m	1707	3	0	0	0	0	0	0	0	0
mwa	pict	m	1707	4	0	1	3	1	2	3	8	4
mwa	pict	m	1707	6	0	0	0	0	0	0	0	0
mwa	pict	m	1708	1	0	0	0	0	0	0	0	0
mwa	pict	m	1708	3	0	0	0	0	0	0	0	0
mwa	pict	m	1708	4	0	0	0	0	0	0	0	0
mwa	pict	m	1708	6	0	0	0	0	0	0	0	0
mwa	pict	m	1709	1	0	0	0	0	4	0	7	1
mwa	pict	m	1709	3	0	0	0	0	0	0	0	0
mwa	pict	m	1709	4	0	0	0	0	1	3	1	1
mwa	pict	m	1709	6	0	0	0	0	0	0	0	0
mwa	pict	m	1710	1	0	1	0	0	1	2	5	0
mwa	pict	m	1710	3	0	0	0	0	0	0	1	0
mwa	pict	m	1710	4	0	0	0	1	0	1	7	1
mwa	pict	m	1710	6	0	0	0	0	0	0	0	0
mwa	pict	m	1711	1	0	3	0	4	1	0	3	4
mwa	pict	m	1711	3	0	0	0	0	0	0	0	0
mwa	pict	m	1711	4	0	1	1	0	1	0	7	0
mwa	pict	m	1711	6	0	0	0	0	0	0	0	0
mwa	pict	m	1712	1	0	1	0	1	0	1	2	2
mwa	pict	m	1712	3	0	0	0	0	0	0	2	0
mwa	pict	m	1712	4	0	0	0	0	0	0	10	1
mwa	pict	m	1712	6	0	0	0	0	0	0	2	0
mwa	pict	f	1705	1	7	7	3	1	4	7	15	0
mwa	pict	f	1705	3	0	0	0	0	0	0	0	0
mwa	pict	f	1705	4	1	5	0	1	2	8	8	1
mwa	pict	f	1705	6	0	0	0	0	0	0	0	0
mwa	pict	f	1706	1	5	7	10	12	6	3	4	0
mwa	pict	f	1706	3	0	0	0	0	0	0	1	0
mwa	pict	f	1706	4	0	3	0	0	12	8	0	0
mwa	pict	f	1706	6	0	0	0	0	0	0	0	0
mwa	pict	f	1707	1	0	5	10	5	6	18	8	2
mwa	pict	f	1707	3	0	0	0	0	0	0	0	0
mwa	pict	f	1707	4	0	1	3	5	1	2	4	4
mwa	pict	f	1707	6	0	0	0	0	0	0	0	0
mwa	pict	f	1708	1	0	0	0	0	0	0	0	0
mwa	pict	f	1708	3	0	0	0	0	0	0	0	0
mwa	pict	f	1708	4	0	0	0	0	0	0	0	0
mwa	pict	f	1708	6	0	0	0	0	0	0	0	0
mwa	pict	f	1709	1	0	0	0	0	4	3	2	0
mwa	pict	f	1709	3	0	0	0	0	0	0	0	0
mwa	pict	f	1709	4	0	0	0	0	4	10	3	3
mwa	pict	f	1709	6	0	0	0	0	1	1	0	0
mwa	pict	f	1710	1	0	2	1	0	0	3	3	1
mwa	pict	f	1710	3	0	0	0	0	0	0	0	1
mwa	pict	f	1710	4	0	0	0	0	3	1	6	1
mwa	pict	f	1710	6	0	0	0	0	0	0	0	0
mwa	pict	f	1711	1	0	2	2	1	2	3	4	2
mwa	pict	f	1711	3	0	0	0	0	0	0	0	0
mwa	pict	f	1711	4	0	2	1	0	0	1	7	0
mwa	pict	f	1711	6	0	0	0	0	0	0	1	0
mwa	pict	f	1712	1	0	0	3	0	2	3	2	3
mwa	pict	f	1712	3	0	0	0	0	0	0	0	0
mwa	pict	f	1712	4	0	0	1	0	4	2	7	0
mwa	pict	f	1712	6	0	0	0	0	0	0	0	0
mwa	hb	m	1705	1	0	0	0	0	0	0	0	0
mwa	hb	m	1705	3	0	0	0	0	0	0	0	0
mwa	hb	m	1705	4	0	0	0	0	0	0	0	0
mwa	hb	m	1705	6	0	0	0	0	0	0	0	0
mwa	hb	m	1706	1	0	0	0	0	0	0	0	0
mwa	hb	m	1706	3	0	0	0	0	0	0	0	0
mwa	hb	m	1706	4	0	0	0	0	0	0	0	0
mwa	hb	m	1706	6	0	0	0	0	0	0	0	0
mwa	hb	m	1707	1	0	0	0	0	0	0	0	0
mwa	hb	m	1707	3	0	0	0	0	0	0	0	0
mwa	hb	m	1707	4	0	0	0	0	0	0	0	0
mwa	hb	m	1707	6	0	0	0	0	0	0	0	0
mwa	hb	m	1708	1	0	0	0	0	0	0	0	0
mwa	hb	m	1708	3	0	0	0	0	0	0	0	0
mwa	hb	m	1708	4	0	0	0	0	0	0	0	0
mwa	hb	m	1708	6	0	0	0	0	0	0	0	0
mwa	hb	m	1709	1	0	0	0	0	0	0	0	0
mwa	hb	m	1709	3	0	0	0	0	0	0	0	0
mwa	hb	m	1709	4	0	0	0	0	0	0	0	0
mwa	hb	m	1709	6	0	0	0	0	0	0	0	0
mwa	hb	m	1710	1	0	0	0	0	0	0	0	0
mwa	hb	m	1710	3	0	0	0	0	0	0	0	0
mwa	hb	m	1710	4	0	0	0	0	0	0	0	0
mwa	hb	m	1710	6	0	0	0	0	0	0	0	0
mwa	hb	m	1711	1	1	8	0	0	0	0	0	0
mwa	hb	m	1711	3	0	0	0	0	0	0	0	0
mwa	hb	m	1711	4	1	1	0	0	0	0	0	0
mwa	hb	m	1711	6	0	0	0	0	0	0	0	0
mwa	hb	m	1712	1	1	5	0	0	0	0	0	0
mwa	hb	m	1712	3	0	0	0	0	0	0	0	0
mwa	hb	m	1712	4	0	0	0	0	0	0	0	0
mwa	hb	m	1712	6	0	0	0	0	0	0	0	0
mwa	hb	f	1705	1	0	0	0	0	0	0	0	0
mwa	hb	f	1705	3	0	0	0	0	0	0	0	0
mwa	hb	f	1705	4	0	0	0	0	0	0	0	0
mwa	hb	f	1705	6	0	0	0	0	0	0	0	0
mwa	hb	f	1706	1	0	0	0	0	0	0	0	0
mwa	hb	f	1706	3	0	0	0	0	0	0	0	0
mwa	hb	f	1706	4	0	0	0	0	0	0	0	0
mwa	hb	f	1706	6	0	0	0	0	0	0	0	0
mwa	hb	f	1707	1	0	0	0	0	0	0	0	0
mwa	hb	f	1707	3	0	0	0	0	0	0	0	0
mwa	hb	f	1707	4	0	0	0	0	0	0	0	0
mwa	hb	f	1707	6	0	0	0	0	0	0	0	0
mwa	hb	f	1708	1	0	0	0	0	0	0	0	0
mwa	hb	f	1708	3	0	0	0	0	0	0	0	0
mwa	hb	f	1708	4	0	0	0	0	0	0	0	0
mwa	hb	f	1708	6	0	0	0	0	0	0	0	0
mwa	hb	f	1709	1	0	0	0	0	0	0	0	0
mwa	hb	f	1709	3	0	0	0	0	0	0	0	0
mwa	hb	f	1709	4	0	0	0	0	0	0	0	0
mwa	hb	f	1709	6	0	0	0	0	0	0	0	0
mwa	hb	f	1710	1	1	1	0	0	0	0	0	0
mwa	hb	f	1710	3	0	0	0	0	0	0	0	0
mwa	hb	f	1710	4	0	0	0	0	0	2	2	0
mwa	hb	f	1710	6	0	0	0	0	0	0	0	0
mwa	hb	f	1711	1	2	9	0	0	0	0	0	0
mwa	hb	f	1711	3	0	0	0	0	0	0	0	0
mwa	hb	f	1711	4	0	3	0	0	0	0	0	0
mwa	hb	f	1711	6	0	0	0	0	0	0	0	0
mwa	hb	f	1712	1	1	2	0	0	1	1	5	0
mwa	hb	f	1712	3	0	0	0	0	0	0	0	0
mwa	hb	f	1712	4	0	0	0	0	2	1	8	0
mwa	hb	f	1712	6	0	0	0	0	0	0	0	0
mwa	vct	m	1801	1	0	0	0	0	0	0	11	4
mwa	vct	m	1801	3	0	0	0	0	0	0	0	0
mwa	vct	m	1801	4	0	3	0	0	0	0	14	3
mwa	vct	m	1801	6	0	0	0	0	0	0	0	0
mwa	vct	m	1802	1	0	0	0	0	0	0	4	1
mwa	vct	m	1802	3	0	0	0	0	0	0	0	0
mwa	vct	m	1802	4	0	0	1	0	0	3	9	4
mwa	vct	m	1802	6	0	0	0	0	0	0	1	0
mwa	vct	m	1803	1	0	0	0	0	1	1	3	0
mwa	vct	m	1803	3	0	0	0	0	0	0	0	0
mwa	vct	m	1803	4	0	0	0	0	0	2	9	4
mwa	vct	m	1803	6	0	0	0	0	0	0	0	2
mwa	vct	m	1804	1	0	2	2	1	1	6	12	3
mwa	vct	m	1804	3	0	0	1	0	0	0	1	1
mwa	vct	m	1804	4	0	1	1	0	0	1	17	3
mwa	vct	m	1804	6	0	0	0	0	0	0	0	0
mwa	vct	m	1805	1	0	0	0	0	0	0	2	0
mwa	vct	m	1805	3	0	0	0	0	0	0	0	0
mwa	vct	m	1805	4	0	1	0	0	1	5	10	3
mwa	vct	m	1805	6	0	0	0	0	0	0	0	0
mwa	vct	m	1806	1	0	1	1	1	3	2	10	10
mwa	vct	m	1806	3	0	0	0	0	0	0	1	0
mwa	vct	m	1806	4	0	0	1	1	1	5	21	3
mwa	vct	m	1806	6	0	0	0	0	0	0	0	0
mwa	vct	m	1807	1	0	0	0	0	3	3	5	2
mwa	vct	m	1807	3	0	0	0	0	0	0	1	0
mwa	vct	m	1807	4	0	0	0	0	1	12	18	4
mwa	vct	m	1807	6	0	0	0	0	0	1	0	0
mwa	vct	m	1808	1	0	7	6	1	3	1	8	0
mwa	vct	m	1808	3	0	0	0	0	0	0	0	0
mwa	vct	m	1808	4	0	0	0	1	0	5	29	5
mwa	vct	m	1808	6	0	0	0	0	0	0	1	0
mwa	vct	m	1809	1	0	0	0	0	1	5	9	1
mwa	vct	m	1809	3	0	0	0	0	0	0	0	0
mwa	vct	m	1809	4	0	0	0	0	1	2	24	8
mwa	vct	m	1809	6	0	0	0	0	0	0	0	0
mwa	vct	m	1810	1	0	0	0	0	3	5	17	0
mwa	vct	m	1810	3	0	0	0	0	0	0	0	0
mwa	vct	m	1810	4	0	1	0	0	1	4	27	8
mwa	vct	m	1810	6	0	0	0	0	0	1	1	0
mwa	vct	m	1811	1	0	1	0	0	0	3	14	3
mwa	vct	m	1811	3	0	0	0	0	0	0	3	1
mwa	vct	m	1811	4	0	0	1	0	1	10	22	6
mwa	vct	m	1811	6	0	0	0	0	0	0	0	1
mwa	vct	m	1812	1	1	0	0	0	0	3	0	4
mwa	vct	m	1812	3	0	0	0	0	0	0	0	0
mwa	vct	m	1812	4	0	1	0	0	1	11	11	5
mwa	vct	m	1812	6	0	0	0	0	0	0	0	0
mwa	vct	f	1801	1	0	0	0	0	0	0	2	0
mwa	vct	f	1801	3	0	0	0	0	0	0	0	0
mwa	vct	f	1801	4	0	0	0	0	2	0	8	1
mwa	vct	f	1801	6	0	0	0	0	0	0	0	0
mwa	vct	f	1802	1	0	0	0	0	0	0	5	1
mwa	vct	f	1802	3	0	0	0	0	0	0	1	1
mwa	vct	f	1802	4	0	0	1	0	0	1	5	1
mwa	vct	f	1802	6	0	0	0	0	0	0	1	0
mwa	vct	f	1803	1	0	0	0	0	0	0	2	0
mwa	vct	f	1803	3	0	0	0	0	0	0	0	0
mwa	vct	f	1803	4	1	2	0	0	0	3	6	3
mwa	vct	f	1803	6	0	0	0	0	0	0	1	0
mwa	vct	f	1804	1	0	4	0	0	0	4	4	1
mwa	vct	f	1804	3	0	0	0	0	0	0	0	0
mwa	vct	f	1804	4	0	0	1	1	4	1	13	1
mwa	vct	f	1804	6	0	0	0	0	0	0	1	0
mwa	vct	f	1805	1	0	0	0	0	0	0	2	1
mwa	vct	f	1805	3	0	0	0	0	0	0	0	1
mwa	vct	f	1805	4	0	0	0	0	0	2	13	3
mwa	vct	f	1805	6	0	0	0	0	0	0	0	0
mwa	vct	f	1806	1	0	2	0	0	5	3	18	15
mwa	vct	f	1806	3	0	0	0	0	0	0	2	0
mwa	vct	f	1806	4	0	0	0	1	3	6	21	6
mwa	vct	f	1806	6	0	0	0	0	0	0	0	0
mwa	vct	f	1807	1	0	0	0	1	4	0	3	0
mwa	vct	f	1807	3	0	0	0	0	0	0	0	0
mwa	vct	f	1807	4	0	1	0	0	2	1	23	1
mwa	vct	f	1807	6	0	0	0	0	0	1	0	0
mwa	vct	f	1808	1	0	4	3	0	2	3	4	0
mwa	vct	f	1808	3	0	0	0	0	0	0	0	0
mwa	vct	f	1808	4	0	0	1	0	3	13	21	0
mwa	vct	f	1808	6	0	0	0	0	0	1	0	0
mwa	vct	f	1809	1	0	1	0	0	5	3	9	2
mwa	vct	f	1809	3	0	0	0	0	0	0	0	0
mwa	vct	f	1809	4	0	0	0	0	3	8	28	4
mwa	vct	f	1809	6	0	0	0	0	0	0	1	0
mwa	vct	f	1810	1	0	0	0	0	4	0	5	0
mwa	vct	f	1810	3	0	0	0	0	0	0	0	0
mwa	vct	f	1810	4	0	0	0	1	3	5	16	6
mwa	vct	f	1810	6	0	0	0	0	0	0	0	1
mwa	vct	f	1811	1	0	1	0	0	9	9	18	2
mwa	vct	f	1811	3	0	0	0	0	0	0	1	0
mwa	vct	f	1811	4	0	0	0	0	4	6	24	8
mwa	vct	f	1811	6	0	0	0	0	0	0	2	0
mwa	vct	f	1812	1	0	0	0	1	2	0	1	0
mwa	vct	f	1812	3	0	0	0	0	0	0	1	0
mwa	vct	f	1812	4	0	0	0	0	2	6	11	2
mwa	vct	f	1812	6	0	0	0	0	0	0	0	0
mwa	pict	m	1801	1	0	0	5	15	5	2	0	0
mwa	pict	m	1801	3	0	0	0	0	0	0	0	0
mwa	pict	m	1801	4	0	0	0	2	0	5	2	4
mwa	pict	m	1801	6	0	0	0	0	0	0	0	0
mwa	pict	m	1802	1	6	13	5	4	2	3	1	0
mwa	pict	m	1802	3	0	0	0	0	0	0	0	0
mwa	pict	m	1802	4	0	0	0	3	2	5	2	8
mwa	pict	m	1802	6	0	0	0	0	0	0	0	0
mwa	pict	m	1803	1	1	5	1	0	10	2	3	2
mwa	pict	m	1803	3	0	0	0	0	0	0	2	0
mwa	pict	m	1803	4	0	4	0	0	5	6	2	3
mwa	pict	m	1803	6	0	0	0	0	0	0	0	0
mwa	pict	m	1804	1	0	10	4	3	5	2	1	3
mwa	pict	m	1804	3	0	0	0	0	0	0	0	0
mwa	pict	m	1804	4	0	16	3	1	0	5	3	4
mwa	pict	m	1804	6	0	0	0	0	0	0	0	0
mwa	pict	m	1805	1	3	8	5	6	2	4	10	5
mwa	pict	m	1805	3	0	0	0	0	0	0	0	0
mwa	pict	m	1805	4	1	3	2	3	4	2	3	1
mwa	pict	m	1805	6	0	0	0	0	0	0	0	0
mwa	pict	m	1806	1	0	2	3	2	5	2	8	5
mwa	pict	m	1806	3	0	0	0	0	0	1	0	0
mwa	pict	m	1806	4	0	0	1	3	2	5	7	2
mwa	pict	m	1806	6	0	0	0	0	0	0	0	0
mwa	pict	m	1807	1	5	13	1	0	4	2	8	4
mwa	pict	m	1807	3	0	0	0	0	0	0	0	0
mwa	pict	m	1807	4	0	0	0	0	4	5	4	0
mwa	pict	m	1807	6	0	0	0	0	0	0	0	0
mwa	pict	m	1808	1	18	28	1	1	4	2	6	2
mwa	pict	m	1808	3	0	0	0	0	0	0	2	1
mwa	pict	m	1808	4	0	2	1	0	0	1	2	3
mwa	pict	m	1808	6	0	0	0	0	0	0	0	0
mwa	pict	m	1809	1	10	18	1	0	0	4	1	1
mwa	pict	m	1809	3	0	0	0	0	0	0	0	0
mwa	pict	m	1809	4	2	4	0	0	0	2	10	3
mwa	pict	m	1809	6	0	0	0	0	0	0	0	0
mwa	pict	m	1810	1	4	21	11	15	3	3	5	6
mwa	pict	m	1810	3	0	0	0	0	0	0	0	0
mwa	pict	m	1810	4	1	11	2	0	0	3	9	3
mwa	pict	m	1810	6	0	0	0	0	0	0	0	0
mwa	pict	m	1811	1	5	10	0	0	0	10	9	3
mwa	pict	m	1811	3	0	0	0	0	0	0	1	0
mwa	pict	m	1811	4	1	13	0	0	0	3	16	2
mwa	pict	m	1811	6	0	0	0	0	0	0	0	0
mwa	pict	m	1812	1	0	20	2	3	1	0	1	0
mwa	pict	m	1812	3	0	0	0	0	0	0	1	0
mwa	pict	m	1812	4	0	6	1	0	1	3	11	3
mwa	pict	m	1812	6	0	0	0	0	0	0	0	0
mwa	pict	f	1801	1	0	0	2	5	15	10	1	0
mwa	pict	f	1801	3	0	0	0	0	0	0	0	0
mwa	pict	f	1801	4	0	0	0	1	0	1	1	0
mwa	pict	f	1801	6	0	0	0	0	0	0	0	0
mwa	pict	f	1802	1	4	15	4	2	2	2	3	2
mwa	pict	f	1802	3	0	0	0	0	0	0	0	0
mwa	pict	f	1802	4	0	0	0	0	5	2	3	1
mwa	pict	f	1802	6	0	0	0	0	0	0	1	0
mwa	pict	f	1803	1	1	0	1	0	2	2	1	0
mwa	pict	f	1803	3	0	0	0	0	0	0	0	0
mwa	pict	f	1803	4	2	4	0	0	1	3	1	1
mwa	pict	f	1803	6	0	0	0	0	0	0	1	0
mwa	pict	f	1804	1	0	5	4	6	1	4	7	9
mwa	pict	f	1804	3	0	0	0	0	0	0	0	0
mwa	pict	f	1804	4	0	9	4	5	9	9	3	6
mwa	pict	f	1804	6	0	0	0	0	0	0	1	0
mwa	pict	f	1805	1	2	5	4	10	8	9	11	17
mwa	pict	f	1805	3	0	0	0	0	0	0	0	2
mwa	pict	f	1805	4	0	2	5	1	2	3	8	5
mwa	pict	f	1805	6	0	0	0	0	0	0	0	0
mwa	pict	f	1806	1	0	5	8	9	8	8	14	10
mwa	pict	f	1806	3	0	0	0	0	0	0	0	1
mwa	pict	f	1806	4	0	0	3	5	1	2	1	1
mwa	pict	f	1806	6	0	0	0	0	0	0	0	0
mwa	pict	f	1807	1	6	14	1	2	7	7	12	6
mwa	pict	f	1807	3	0	0	0	0	0	0	0	0
mwa	pict	f	1807	4	0	0	0	0	0	0	1	4
mwa	pict	f	1807	6	0	0	0	0	0	0	0	0
mwa	pict	f	1808	1	5	30	3	2	6	6	6	6
mwa	pict	f	1808	3	0	0	0	0	0	1	0	1
mwa	pict	f	1808	4	0	2	2	1	3	1	13	0
mwa	pict	f	1808	6	0	0	0	0	0	0	0	0
mwa	pict	f	1809	1	11	18	0	0	6	1	7	1
mwa	pict	f	1809	3	0	0	0	0	0	0	0	0
mwa	pict	f	1809	4	1	6	0	0	3	3	3	2
mwa	pict	f	1809	6	0	0	0	0	0	0	0	0
mwa	pict	f	1810	1	8	20	16	8	8	2	8	6
mwa	pict	f	1810	3	0	0	0	0	0	0	2	1
mwa	pict	f	1810	4	0	9	2	0	3	4	9	4
mwa	pict	f	1810	6	0	0	0	0	0	0	1	0
mwa	pict	f	1811	1	12	11	1	0	12	8	16	3
mwa	pict	f	1811	3	0	0	0	0	0	0	0	0
mwa	pict	f	1811	4	3	10	1	0	8	14	11	4
mwa	pict	f	1811	6	0	0	0	0	0	0	1	0
mwa	pict	f	1812	1	0	23	3	5	6	4	4	1
mwa	pict	f	1812	3	0	0	0	0	0	0	0	0
mwa	pict	f	1812	4	1	19	1	1	16	22	51	4
mwa	pict	f	1812	6	0	0	0	0	0	0	0	0
mwa	hb	m	1801	1	0	0	0	0	0	0	0	0
mwa	hb	m	1801	3	0	0	0	0	0	0	0	0
mwa	hb	m	1801	4	0	0	0	0	0	0	0	0
mwa	hb	m	1801	6	0	0	0	0	0	0	0	0
mwa	hb	m	1802	1	0	0	0	0	0	0	0	0
mwa	hb	m	1802	3	0	0	0	0	0	0	0	0
mwa	hb	m	1802	4	0	0	0	0	0	0	0	0
mwa	hb	m	1802	6	0	0	0	0	0	0	0	0
mwa	hb	m	1803	1	0	0	0	0	0	0	0	0
mwa	hb	m	1803	3	0	0	0	0	0	0	0	0
mwa	hb	m	1803	4	0	0	0	0	0	0	0	0
mwa	hb	m	1803	6	0	0	0	0	0	0	0	0
mwa	hb	m	1804	1	0	0	0	0	0	0	0	0
mwa	hb	m	1804	3	0	0	0	0	0	0	0	0
mwa	hb	m	1804	4	0	0	0	0	0	0	0	0
mwa	hb	m	1804	6	0	0	0	0	0	0	0	0
mwa	hb	m	1805	1	0	0	0	0	0	0	0	0
mwa	hb	m	1805	3	0	0	0	0	0	0	0	0
mwa	hb	m	1805	4	0	0	0	0	0	0	0	0
mwa	hb	m	1805	6	0	0	0	0	0	0	0	0
mwa	hb	m	1806	1	0	0	0	0	0	0	0	0
mwa	hb	m	1806	3	0	0	0	0	0	0	0	0
mwa	hb	m	1806	4	0	0	0	0	0	0	0	0
mwa	hb	m	1806	6	0	0	0	0	0	0	0	0
mwa	hb	m	1807	1	0	0	0	0	0	0	0	0
mwa	hb	m	1807	3	0	0	0	0	0	0	0	0
mwa	hb	m	1807	4	0	0	0	0	0	0	0	0
mwa	hb	m	1807	6	0	0	0	0	0	0	0	0
mwa	hb	m	1808	1	0	0	0	0	0	0	0	0
mwa	hb	m	1808	3	0	0	0	0	0	0	0	0
mwa	hb	m	1808	4	0	0	0	0	0	0	0	0
mwa	hb	m	1808	6	0	0	0	0	0	0	0	0
mwa	hb	m	1809	1	0	0	0	0	0	0	0	0
mwa	hb	m	1809	3	0	0	0	0	0	0	0	0
mwa	hb	m	1809	4	0	0	0	0	0	0	0	0
mwa	hb	m	1809	6	0	0	0	0	0	0	0	0
mwa	hb	m	1810	1	0	0	0	0	0	0	0	0
mwa	hb	m	1810	3	0	0	0	0	0	0	0	0
mwa	hb	m	1810	4	0	0	0	0	0	0	0	0
mwa	hb	m	1810	6	0	0	0	0	0	0	0	0
mwa	hb	m	1811	1	0	0	0	0	0	0	0	0
mwa	hb	m	1811	3	0	0	0	0	0	0	0	0
mwa	hb	m	1811	4	0	0	0	0	0	0	0	0
mwa	hb	m	1811	6	0	0	0	0	0	0	0	0
mwa	hb	m	1812	1	0	0	0	0	0	0	0	0
mwa	hb	m	1812	3	0	0	0	0	0	0	0	0
mwa	hb	m	1812	4	0	0	0	0	0	0	0	0
mwa	hb	m	1812	6	0	0	0	0	0	0	0	0
mwa	hb	f	1801	1	0	0	0	0	0	0	0	0
mwa	hb	f	1801	3	0	0	0	0	0	0	0	0
mwa	hb	f	1801	4	0	0	0	0	0	0	0	0
mwa	hb	f	1801	6	0	0	0	0	0	0	0	0
mwa	hb	f	1802	1	0	0	0	0	0	0	0	0
mwa	hb	f	1802	3	0	0	0	0	0	0	0	0
mwa	hb	f	1802	4	0	0	0	0	0	0	0	0
mwa	hb	f	1802	6	0	0	0	0	0	0	0	0
mwa	hb	f	1803	1	0	0	0	0	0	0	0	0
mwa	hb	f	1803	3	0	0	0	0	0	0	0	0
mwa	hb	f	1803	4	0	0	0	0	0	0	0	0
mwa	hb	f	1803	6	0	0	0	0	0	0	0	0
mwa	hb	f	1804	1	0	0	0	0	0	0	0	0
mwa	hb	f	1804	3	0	0	0	0	0	0	0	0
mwa	hb	f	1804	4	0	0	0	0	0	0	0	0
mwa	hb	f	1804	6	0	0	0	0	0	0	0	0
mwa	hb	f	1805	1	0	0	0	0	0	0	0	0
mwa	hb	f	1805	3	0	0	0	0	0	0	0	0
mwa	hb	f	1805	4	0	0	0	0	0	0	0	0
mwa	hb	f	1805	6	0	0	0	0	0	0	0	0
mwa	hb	f	1806	1	0	0	0	0	0	0	0	0
mwa	hb	f	1806	3	0	0	0	0	0	0	0	0
mwa	hb	f	1806	4	0	0	0	0	0	0	0	0
mwa	hb	f	1806	6	0	0	0	0	0	0	0	0
mwa	hb	f	1807	1	0	0	0	0	0	0	0	0
mwa	hb	f	1807	3	0	0	0	0	0	0	0	0
mwa	hb	f	1807	4	0	0	0	0	0	0	0	0
mwa	hb	f	1807	6	0	0	0	0	0	0	0	0
mwa	hb	f	1808	1	0	0	0	0	0	0	0	0
mwa	hb	f	1808	3	0	0	0	0	0	0	0	0
mwa	hb	f	1808	4	0	0	0	0	0	0	0	0
mwa	hb	f	1808	6	0	0	0	0	0	0	0	0
mwa	hb	f	1809	1	0	0	0	0	0	0	0	0
mwa	hb	f	1809	3	0	0	0	0	0	0	0	0
mwa	hb	f	1809	4	0	0	0	0	0	0	0	0
mwa	hb	f	1809	6	0	0	0	0	0	0	0	0
mwa	hb	f	1810	1	0	0	0	0	0	0	0	0
mwa	hb	f	1810	3	0	0	0	0	0	0	0	0
mwa	hb	f	1810	4	0	0	0	0	0	0	0	0
mwa	hb	f	1810	6	0	0	0	0	0	0	0	0
mwa	hb	f	1811	1	0	0	0	0	0	0	0	0
mwa	hb	f	1811	3	0	0	0	0	0	0	0	0
mwa	hb	f	1811	4	0	0	0	0	0	0	0	0
mwa	hb	f	1811	6	0	0	0	0	0	0	0	0
mwa	hb	f	1812	1	0	0	0	0	0	0	0	0
mwa	hb	f	1812	3	0	0	0	0	0	0	0	0
mwa	hb	f	1812	4	0	0	0	0	0	0	0	0
mwa	hb	f	1812	6	0	0	0	0	0	0	0	0
mwa	vct	m	1901	1	0	0	0	0	1	3	15	1
mwa	vct	m	1901	3	0	0	0	0	0	0	0	0
mwa	vct	m	1901	4	0	0	0	0	1	4	16	5
mwa	vct	m	1901	6	0	0	0	0	0	0	0	0
mwa	vct	m	1902	1	1	0	0	1	3	3	14	3
mwa	vct	m	1902	3	0	0	0	1	0	0	1	0
mwa	vct	m	1902	4	0	0	0	0	1	5	12	4
mwa	vct	m	1902	6	0	0	0	0	0	0	0	0
mwa	vct	m	1903	1	0	1	2	0	1	2	13	4
mwa	vct	m	1903	3	0	0	0	0	0	0	0	0
mwa	vct	m	1903	4	0	1	0	0	1	8	36	7
mwa	vct	m	1903	6	0	0	0	0	0	0	0	0
mwa	vct	m	1904	1	0	0	1	0	1	2	7	2
mwa	vct	m	1904	3	0	0	0	0	0	0	0	0
mwa	vct	m	1904	4	0	0	0	0	2	0	13	2
mwa	vct	m	1904	6	0	0	0	0	0	0	0	0
mwa	vct	m	1905	1	0	0	0	0	0	3	6	1
mwa	vct	m	1905	3	0	0	0	0	0	0	1	0
mwa	vct	m	1905	4	0	0	0	0	0	4	15	4
mwa	vct	m	1905	6	0	0	0	0	0	0	0	0
mwa	vct	m	1906	1	0	1	0	0	1	5	11	1
mwa	vct	m	1906	3	0	0	0	0	0	0	1	0
mwa	vct	m	1906	4	0	0	0	0	1	8	21	2
mwa	vct	m	1906	6	0	0	0	0	0	0	0	0
mwa	vct	f	1901	1	0	1	0	2	2	3	4	1
mwa	vct	f	1901	3	0	0	0	0	0	0	0	0
mwa	vct	f	1901	4	0	0	0	0	1	8	16	2
mwa	vct	f	1901	6	0	0	0	0	0	0	0	0
mwa	vct	f	1902	1	0	0	0	1	0	0	5	1
mwa	vct	f	1902	3	0	0	0	0	0	0	0	0
mwa	vct	f	1902	4	1	0	0	1	3	5	18	3
mwa	vct	f	1902	6	0	0	0	0	0	0	0	0
mwa	vct	f	1903	1	0	0	0	0	1	1	8	3
mwa	vct	f	1903	3	0	0	0	0	0	0	0	0
mwa	vct	f	1903	4	0	1	0	0	7	7	13	4
mwa	vct	f	1903	6	0	0	0	0	0	0	0	0
mwa	vct	f	1904	1	0	0	0	2	0	4	5	1
mwa	vct	f	1904	3	0	0	0	0	0	0	0	0
mwa	vct	f	1904	4	0	1	0	0	1	0	14	0
mwa	vct	f	1904	6	0	0	0	0	0	0	0	0
mwa	vct	f	1905	1	0	0	0	0	1	4	4	2
mwa	vct	f	1905	3	0	0	0	0	0	0	0	0
mwa	vct	f	1905	4	0	0	0	0	3	9	12	1
mwa	vct	f	1905	6	0	0	0	0	0	0	0	0
mwa	vct	f	1906	1	0	0	0	0	2	1	5	2
mwa	vct	f	1906	3	0	0	0	0	0	0	1	0
mwa	vct	f	1906	4	0	0	0	0	2	4	11	2
mwa	vct	f	1906	6	0	0	0	0	0	1	1	0
mwa	pict	m	1901	1	11	5	2	61	56	24	22	0
mwa	pict	m	1901	3	0	0	0	0	0	0	1	0
mwa	pict	m	1901	4	0	3	1	3	1	2	13	2
mwa	pict	m	1901	6	0	0	0	0	0	0	1	0
mwa	pict	m	1902	1	5	6	2	53	47	23	14	2
mwa	pict	m	1902	3	0	0	0	0	0	0	0	0
mwa	pict	m	1902	4	0	0	0	0	1	2	9	0
mwa	pict	m	1902	6	0	0	0	0	0	0	0	0
mwa	pict	m	1903	1	1	24	15	6	3	4	4	2
mwa	pict	m	1903	3	0	0	0	0	0	1	0	2
mwa	pict	m	1903	4	0	8	0	0	1	3	10	4
mwa	pict	m	1903	6	0	0	0	0	0	0	0	0
mwa	pict	m	1904	1	4	27	23	9	4	3	16	8
mwa	pict	m	1904	3	0	0	0	0	0	1	2	0
mwa	pict	m	1904	4	0	0	0	0	5	0	2	1
mwa	pict	m	1904	6	0	0	0	0	0	0	0	0
mwa	pict	m	1905	1	2	25	7	6	12	12	15	0
mwa	pict	m	1905	3	0	0	0	0	0	1	1	0
mwa	pict	m	1905	4	0	3	9	8	1	5	18	6
mwa	pict	m	1905	6	0	0	0	0	0	0	0	1
mwa	pict	m	1906	1	4	10	7	1	2	3	9	9
mwa	pict	m	1906	3	0	0	0	0	0	0	0	0
mwa	pict	m	1906	4	1	6	3	1	1	2	9	1
mwa	pict	m	1906	6	0	0	0	0	0	0	0	0
mwa	pict	f	1901	1	7	6	3	1	5	4	2	9
mwa	pict	f	1901	3	0	0	1	0	0	1	0	0
mwa	pict	f	1901	4	0	2	1	0	5	10	28	3
mwa	pict	f	1901	6	0	0	0	0	0	0	1	0
mwa	pict	f	1902	1	1	5	1	2	7	3	2	1
mwa	pict	f	1902	3	0	1	0	0	0	0	0	0
mwa	pict	f	1902	4	0	0	0	0	4	15	15	6
mwa	pict	f	1902	6	0	0	0	0	0	0	0	0
mwa	pict	f	1903	1	3	25	17	17	9	2	17	5
mwa	pict	f	1903	3	0	0	1	0	0	0	1	0
mwa	pict	f	1903	4	0	15	1	1	6	7	22	5
mwa	pict	f	1903	6	0	0	0	0	0	0	1	1
mwa	pict	f	1904	1	7	10	21	18	35	34	28	6
mwa	pict	f	1904	3	0	0	0	0	0	0	3	0
mwa	pict	f	1904	4	0	5	0	0	10	7	14	3
mwa	pict	f	1904	6	0	0	0	0	0	0	1	0
mwa	pict	f	1905	1	10	21	9	17	23	18	20	5
mwa	pict	f	1905	3	0	1	0	0	0	0	1	1
mwa	pict	f	1905	4	0	3	9	10	5	5	30	1
mwa	pict	f	1905	6	0	0	0	0	0	0	1	0
mwa	pict	f	1906	1	4	8	1	1	9	9	24	11
mwa	pict	f	1906	3	0	0	0	0	0	0	1	1
mwa	pict	f	1906	4	0	6	4	4	3	4	23	10
mwa	pict	f	1906	6	0	0	0	0	0	0	1	0
mwa	hb	m	1901	1	0	0	0	0	0	0	0	0
mwa	hb	m	1901	3	0	0	0	0	0	0	0	0
mwa	hb	m	1901	4	0	0	0	0	0	0	0	0
mwa	hb	m	1901	6	0	0	0	0	0	0	0	0
mwa	hb	m	1902	1	0	0	0	0	0	0	0	0
mwa	hb	m	1902	3	0	0	0	0	0	0	0	0
mwa	hb	m	1902	4	0	0	0	0	0	0	0	0
mwa	hb	m	1902	6	0	0	0	0	0	0	0	0
mwa	hb	m	1903	1	0	0	0	0	0	0	0	0
mwa	hb	m	1903	3	0	0	0	0	0	0	0	0
mwa	hb	m	1903	4	0	0	0	0	0	0	0	0
mwa	hb	m	1903	6	0	0	0	0	0	0	0	0
mwa	hb	m	1904	1	0	0	0	0	0	0	0	0
mwa	hb	m	1904	3	0	0	0	0	0	0	0	0
mwa	hb	m	1904	4	0	0	0	0	0	0	0	0
mwa	hb	m	1904	6	0	0	0	0	0	0	0	0
mwa	hb	m	1905	1	0	0	0	0	0	0	0	0
mwa	hb	m	1905	3	0	0	0	0	0	0	0	0
mwa	hb	m	1905	4	0	0	0	0	0	0	0	0
mwa	hb	m	1905	6	0	0	0	0	0	0	0	0
mwa	hb	m	1906	1	0	0	0	0	0	0	0	0
mwa	hb	m	1906	3	0	0	0	0	0	0	0	0
mwa	hb	m	1906	4	0	0	0	0	0	0	0	0
mwa	hb	m	1906	6	0	0	0	0	0	0	0	0
mwa	hb	f	1901	1	0	0	0	0	0	0	0	0
mwa	hb	f	1901	3	0	0	0	0	0	0	0	0
mwa	hb	f	1901	4	0	0	0	0	0	0	0	0
mwa	hb	f	1901	6	0	0	0	0	0	0	0	0
mwa	hb	f	1902	1	0	0	0	0	0	0	0	0
mwa	hb	f	1902	3	0	0	0	0	0	0	0	0
mwa	hb	f	1902	4	0	0	0	0	0	0	0	0
mwa	hb	f	1902	6	0	0	0	0	0	0	0	0
mwa	hb	f	1903	1	0	0	0	0	0	0	0	0
mwa	hb	f	1903	3	0	0	0	0	0	0	0	0
mwa	hb	f	1903	4	0	0	0	0	0	0	0	0
mwa	hb	f	1903	6	0	0	0	0	0	0	0	0
mwa	hb	f	1904	1	0	0	0	0	0	0	0	0
mwa	hb	f	1904	3	0	0	0	0	0	0	0	0
mwa	hb	f	1904	4	0	0	0	0	0	0	0	0
mwa	hb	f	1904	6	0	0	0	0	0	0	0	0
mwa	hb	f	1905	1	0	0	0	0	0	0	0	0
mwa	hb	f	1905	3	0	0	0	0	0	0	0	0
mwa	hb	f	1905	4	0	0	0	0	0	0	0	0
mwa	hb	f	1905	6	0	0	0	0	0	0	0	0
mwa	hb	f	1906	1	0	0	0	0	0	0	0	0
mwa	hb	f	1906	3	0	0	0	0	0	0	0	0
mwa	hb	f	1906	4	0	0	0	0	0	0	0	0
mwa	hb	f	1906	6	0	0	0	0	0	0	0	0
ngo	vct	m	1705	1	0	2	0	0	0	2	21	5
ngo	vct	m	1705	3	0	0	0	0	0	0	2	1
ngo	vct	m	1705	4	0	0	0	0	0	0	4	1
ngo	vct	m	1705	6	0	0	0	0	0	0	0	0
ngo	vct	m	1706	1	0	0	0	0	0	8	12	2
ngo	vct	m	1706	3	0	0	0	0	0	0	1	1
ngo	vct	m	1706	4	0	0	1	0	1	3	6	1
ngo	vct	m	1706	6	0	0	0	0	0	0	1	0
ngo	vct	m	1707	1	0	0	0	0	0	8	12	2
ngo	vct	m	1707	3	0	0	0	0	0	0	1	1
ngo	vct	m	1707	4	0	1	0	0	1	3	6	1
ngo	vct	m	1707	6	0	0	0	0	0	0	1	0
ngo	vct	m	1708	1	0	2	0	0	1	4	10	1
ngo	vct	m	1708	3	0	0	0	0	0	0	0	0
ngo	vct	m	1708	4	0	1	0	0	3	6	29	2
ngo	vct	m	1708	6	0	0	0	0	0	0	0	0
ngo	vct	m	1709	1	0	0	0	0	1	1	5	1
ngo	vct	m	1709	3	0	0	0	0	0	0	0	1
ngo	vct	m	1709	4	0	1	0	0	1	4	16	4
ngo	vct	m	1709	6	0	0	0	0	0	0	0	0
ngo	vct	m	1710	1	0	1	1	0	1	3	8	2
ngo	vct	m	1710	3	0	0	1	0	0	0	1	1
ngo	vct	m	1710	4	0	1	0	0	0	1	18	1
ngo	vct	m	1710	6	0	0	0	0	0	0	0	0
ngo	vct	m	1711	1	0	1	0	0	0	0	6	1
ngo	vct	m	1711	3	0	0	0	0	0	0	1	0
ngo	vct	m	1711	4	0	1	1	0	1	4	9	0
ngo	vct	m	1711	6	0	0	0	0	0	0	1	0
ngo	vct	m	1712	1	0	2	0	0	0	1	6	2
ngo	vct	m	1712	3	0	0	0	0	0	0	0	1
ngo	vct	m	1712	4	0	0	0	0	1	5	10	4
ngo	vct	m	1712	6	0	0	0	0	0	0	0	1
ngo	vct	f	1705	1	0	3	0	0	13	47	49	0
ngo	vct	f	1705	3	0	0	0	0	0	3	3	0
ngo	vct	f	1705	4	0	3	0	0	0	3	13	0
ngo	vct	f	1705	6	0	0	0	0	0	0	1	0
ngo	vct	f	1706	1	0	5	0	0	2	6	15	3
ngo	vct	f	1706	3	0	0	0	0	0	0	1	1
ngo	vct	f	1706	4	0	0	0	0	2	5	10	0
ngo	vct	f	1706	6	0	0	0	0	0	0	2	0
ngo	vct	f	1707	1	0	5	0	0	2	6	15	3
ngo	vct	f	1707	3	0	0	0	0	0	0	1	1
ngo	vct	f	1707	4	0	0	0	0	2	5	10	0
ngo	vct	f	1707	6	0	0	0	0	0	0	2	0
ngo	vct	f	1708	1	0	0	1	0	4	3	19	2
ngo	vct	f	1708	3	0	0	0	0	0	0	2	1
ngo	vct	f	1708	4	0	1	0	0	9	21	25	1
ngo	vct	f	1708	6	0	0	0	0	0	0	0	0
ngo	vct	f	1709	1	0	0	1	2	1	3	12	1
ngo	vct	f	1709	3	0	0	0	0	0	1	1	1
ngo	vct	f	1709	4	0	0	0	0	7	11	25	5
ngo	vct	f	1709	6	0	0	0	0	0	2	1	1
ngo	vct	f	1710	1	0	1	1	0	3	4	10	1
ngo	vct	f	1710	3	0	0	0	0	0	1	3	0
ngo	vct	f	1710	4	0	0	0	0	3	9	22	1
ngo	vct	f	1710	6	0	0	0	0	0	0	3	0
ngo	vct	f	1711	1	0	0	0	0	2	1	6	0
ngo	vct	f	1711	3	0	0	0	0	0	1	1	0
ngo	vct	f	1711	4	0	0	0	0	1	5	13	3
ngo	vct	f	1711	6	0	0	0	0	0	0	2	1
ngo	vct	f	1712	1	0	0	2	0	2	3	7	0
ngo	vct	f	1712	3	0	0	0	0	0	0	3	0
ngo	vct	f	1712	4	0	0	0	0	4	5	23	0
ngo	vct	f	1712	6	0	0	0	0	1	1	5	0
ngo	pict	m	1705	1	0	0	0	0	0	1	2	0
ngo	pict	m	1705	3	0	0	0	0	0	0	0	0
ngo	pict	m	1705	4	0	0	0	0	0	0	0	1
ngo	pict	m	1705	6	0	0	0	0	0	0	0	0
ngo	pict	m	1706	1	0	0	0	0	0	2	4	0
ngo	pict	m	1706	3	0	0	0	0	0	0	1	0
ngo	pict	m	1706	4	0	0	0	0	0	0	0	1
ngo	pict	m	1706	6	0	0	0	0	0	0	0	0
ngo	pict	m	1707	1	0	0	0	1	3	0	8	0
ngo	pict	m	1707	3	0	0	0	0	0	0	1	0
ngo	pict	m	1707	4	0	0	0	0	0	0	0	0
ngo	pict	m	1707	6	0	0	0	0	0	0	0	0
ngo	pict	m	1708	1	0	0	0	0	0	1	4	1
ngo	pict	m	1708	3	0	0	0	0	0	0	0	0
ngo	pict	m	1708	4	0	0	0	0	0	0	0	0
ngo	pict	m	1708	6	0	0	0	0	0	0	0	0
ngo	pict	m	1709	1	0	0	0	0	0	1	0	0
ngo	pict	m	1709	3	0	0	0	0	0	0	0	0
ngo	pict	m	1709	4	0	0	0	0	1	0	0	2
ngo	pict	m	1709	6	0	0	0	0	0	0	0	0
ngo	pict	m	1710	1	0	0	0	0	0	1	1	1
ngo	pict	m	1710	3	0	0	0	0	0	0	0	1
ngo	pict	m	1710	4	0	0	0	0	0	1	6	3
ngo	pict	m	1710	6	0	0	0	0	0	0	0	1
ngo	pict	m	1711	1	0	0	0	0	1	2	1	0
ngo	pict	m	1711	3	0	0	0	0	0	0	0	0
ngo	pict	m	1711	4	0	0	0	0	0	1	5	1
ngo	pict	m	1711	6	0	0	0	0	0	0	0	0
ngo	pict	m	1712	1	0	0	0	0	0	0	1	0
ngo	pict	m	1712	3	0	0	0	0	0	0	0	0
ngo	pict	m	1712	4	0	0	0	0	0	0	0	1
ngo	pict	m	1712	6	0	0	0	0	0	0	0	1
ngo	pict	f	1705	1	0	0	1	1	26	57	7	1
ngo	pict	f	1705	3	0	0	0	0	0	0	0	0
ngo	pict	f	1705	4	0	0	0	0	1	1	2	2
ngo	pict	f	1705	6	0	0	0	0	0	0	0	0
ngo	pict	f	1706	1	0	0	0	0	2	3	6	1
ngo	pict	f	1706	3	0	0	0	0	0	0	2	1
ngo	pict	f	1706	4	0	0	0	0	0	0	0	0
ngo	pict	f	1706	6	0	0	0	0	0	0	0	0
ngo	pict	f	1707	1	0	0	0	1	3	2	9	4
ngo	pict	f	1707	3	0	0	0	0	0	0	3	0
ngo	pict	f	1707	4	0	0	0	0	0	0	0	0
ngo	pict	f	1707	6	0	0	0	0	0	0	0	0
ngo	pict	f	1708	1	0	0	0	0	1	5	6	1
ngo	pict	f	1708	3	0	0	0	0	0	0	0	0
ngo	pict	f	1708	4	0	0	0	0	0	0	1	0
ngo	pict	f	1708	6	0	0	0	0	0	0	0	0
ngo	pict	f	1709	1	0	0	0	0	0	0	7	2
ngo	pict	f	1709	3	0	0	0	0	0	0	1	0
ngo	pict	f	1709	4	0	0	0	0	0	1	6	0
ngo	pict	f	1709	6	0	0	0	0	0	0	1	0
ngo	pict	f	1710	1	0	0	0	1	1	2	0	0
ngo	pict	f	1710	3	0	0	0	0	0	0	0	0
ngo	pict	f	1710	4	0	0	0	0	2	2	4	0
ngo	pict	f	1710	6	0	0	0	0	0	0	0	0
ngo	pict	f	1711	1	0	0	0	1	0	2	3	0
ngo	pict	f	1711	3	0	0	0	0	0	0	1	0
ngo	pict	f	1711	4	0	1	0	0	0	3	12	3
ngo	pict	f	1711	6	0	0	0	0	0	0	1	1
ngo	pict	f	1712	1	0	0	0	0	1	1	1	0
ngo	pict	f	1712	3	0	0	0	0	0	0	0	0
ngo	pict	f	1712	4	0	0	0	0	0	1	4	0
ngo	pict	f	1712	6	0	0	0	0	0	0	0	0
ngo	hb	m	1705	1	0	0	0	0	0	0	0	0
ngo	hb	m	1705	3	0	0	0	0	0	0	0	0
ngo	hb	m	1705	4	0	0	0	0	0	0	0	0
ngo	hb	m	1705	6	0	0	0	0	0	0	0	0
ngo	hb	m	1706	1	0	0	0	0	0	0	0	0
ngo	hb	m	1706	3	0	0	0	0	0	0	0	0
ngo	hb	m	1706	4	0	0	0	0	0	0	0	0
ngo	hb	m	1706	6	0	0	0	0	0	0	0	0
ngo	hb	m	1707	1	0	0	0	0	0	0	0	0
ngo	hb	m	1707	3	0	0	0	0	0	0	0	0
ngo	hb	m	1707	4	0	0	0	0	0	0	0	0
ngo	hb	m	1707	6	0	0	0	0	0	0	0	0
ngo	hb	m	1708	1	0	0	0	0	0	0	0	0
ngo	hb	m	1708	3	0	0	0	0	0	0	0	0
ngo	hb	m	1708	4	0	0	0	0	0	0	0	0
ngo	hb	m	1708	6	0	0	0	0	0	0	0	0
ngo	hb	m	1709	1	0	0	0	0	0	0	0	0
ngo	hb	m	1709	3	0	0	0	0	0	0	0	0
ngo	hb	m	1709	4	0	0	0	0	0	0	0	0
ngo	hb	m	1709	6	0	0	0	0	0	0	0	0
ngo	hb	m	1710	1	0	0	0	0	0	0	0	0
ngo	hb	m	1710	3	0	0	0	0	0	0	0	0
ngo	hb	m	1710	4	0	0	0	0	0	0	0	0
ngo	hb	m	1710	6	0	0	0	0	0	0	0	0
ngo	hb	m	1711	1	0	0	0	0	0	0	0	0
ngo	hb	m	1711	3	0	0	0	0	0	0	0	0
ngo	hb	m	1711	4	0	0	0	0	0	0	0	0
ngo	hb	m	1711	6	0	0	0	0	0	0	0	0
ngo	hb	m	1712	1	0	0	0	0	0	0	0	0
ngo	hb	m	1712	3	0	0	0	0	0	0	0	0
ngo	hb	m	1712	4	0	0	0	0	0	0	0	0
ngo	hb	m	1712	6	0	0	0	0	0	0	0	0
ngo	hb	f	1705	1	0	0	0	0	0	0	0	0
ngo	hb	f	1705	3	0	0	0	0	0	0	0	0
ngo	hb	f	1705	4	0	0	0	0	0	0	0	0
ngo	hb	f	1705	6	0	0	0	0	0	0	0	0
ngo	hb	f	1706	1	0	0	0	0	0	0	0	0
ngo	hb	f	1706	3	0	0	0	0	0	0	0	0
ngo	hb	f	1706	4	0	0	0	0	0	0	0	0
ngo	hb	f	1706	6	0	0	0	0	0	0	0	0
ngo	hb	f	1707	1	0	0	0	0	0	0	0	0
ngo	hb	f	1707	3	0	0	0	0	0	0	0	0
ngo	hb	f	1707	4	0	0	0	0	0	0	0	0
ngo	hb	f	1707	6	0	0	0	0	0	0	0	0
ngo	hb	f	1708	1	0	0	0	0	0	0	0	0
ngo	hb	f	1708	3	0	0	0	0	0	0	0	0
ngo	hb	f	1708	4	0	0	0	0	0	0	0	0
ngo	hb	f	1708	6	0	0	0	0	0	0	0	0
ngo	hb	f	1709	1	0	0	0	0	0	0	0	0
ngo	hb	f	1709	3	0	0	0	0	0	0	0	0
ngo	hb	f	1709	4	0	0	0	0	0	0	0	0
ngo	hb	f	1709	6	0	0	0	0	0	0	0	0
ngo	hb	f	1710	1	0	0	0	0	0	0	0	0
ngo	hb	f	1710	3	0	0	0	0	0	0	0	0
ngo	hb	f	1710	4	0	0	0	0	0	0	0	0
ngo	hb	f	1710	6	0	0	0	0	0	0	0	0
ngo	hb	f	1711	1	0	0	0	0	0	0	0	0
ngo	hb	f	1711	3	0	0	0	0	0	0	0	0
ngo	hb	f	1711	4	0	0	0	0	0	0	0	0
ngo	hb	f	1711	6	0	0	0	0	0	0	0	0
ngo	hb	f	1712	1	0	0	0	0	0	0	0	0
ngo	hb	f	1712	3	0	0	0	0	0	0	0	0
ngo	hb	f	1712	4	0	0	0	0	0	0	0	0
ngo	hb	f	1712	6	0	0	0	0	0	0	0	0
ngo	vct	m	1801	1	0	0	0	0	2	5	8	2
ngo	vct	m	1801	3	0	0	0	0	0	0	1	0
ngo	vct	m	1801	4	0	0	1	0	2	1	13	1
ngo	vct	m	1801	6	0	0	0	0	0	0	0	0
ngo	vct	m	1802	1	0	1	1	0	0	0	5	2
ngo	vct	m	1802	3	0	0	0	0	0	0	1	1
ngo	vct	m	1802	4	0	0	2	0	1	4	20	3
ngo	vct	m	1802	6	0	0	0	0	0	0	0	0
ngo	vct	m	1803	1	0	2	0	0	0	1	4	1
ngo	vct	m	1803	3	0	0	0	0	0	0	1	0
ngo	vct	m	1803	4	0	1	1	0	2	4	25	4
ngo	vct	m	1803	6	0	0	0	0	0	0	0	1
ngo	vct	m	1804	1	0	0	0	0	2	2	1	1
ngo	vct	m	1804	3	0	0	0	0	0	0	0	0
ngo	vct	m	1804	4	0	0	0	0	0	5	14	4
ngo	vct	m	1804	6	0	0	0	0	0	0	1	0
ngo	vct	m	1805	1	0	2	0	2	1	1	2	0
ngo	vct	m	1805	3	0	0	0	0	0	0	0	0
ngo	vct	m	1805	4	0	0	0	0	1	6	12	3
ngo	vct	m	1805	6	0	0	0	0	0	1	1	0
ngo	vct	m	1806	1	0	0	0	0	0	1	1	0
ngo	vct	m	1806	3	0	0	0	0	0	0	0	0
ngo	vct	m	1806	4	0	1	0	0	0	0	9	2
ngo	vct	m	1806	6	0	0	0	0	0	0	2	0
ngo	vct	m	1807	1	0	1	1	0	0	0	1	1
ngo	vct	m	1807	3	0	0	0	0	0	0	0	0
ngo	vct	m	1807	4	0	1	0	0	0	4	6	3
ngo	vct	m	1807	6	0	0	0	0	0	0	0	1
ngo	vct	m	1808	1	0	0	0	0	1	3	4	0
ngo	vct	m	1808	3	0	0	0	0	0	0	0	0
ngo	vct	m	1808	4	0	0	0	0	2	9	24	2
ngo	vct	m	1808	6	0	0	0	0	0	0	1	0
ngo	vct	m	1809	1	0	0	0	0	1	0	9	2
ngo	vct	m	1809	3	0	0	0	0	0	0	0	0
ngo	vct	m	1809	4	0	0	0	0	1	5	19	5
ngo	vct	m	1809	6	0	0	0	0	0	0	0	0
ngo	vct	m	1810	1	0	1	0	0	0	3	7	2
ngo	vct	m	1810	3	0	0	0	0	0	0	0	1
ngo	vct	m	1810	4	0	1	0	0	0	6	25	2
ngo	vct	m	1810	6	0	0	0	0	0	0	1	0
ngo	vct	m	1811	1	0	1	0	0	3	3	9	1
ngo	vct	m	1811	3	0	0	0	0	0	0	0	0
ngo	vct	m	1811	4	0	0	0	0	0	4	17	4
ngo	vct	m	1811	6	0	0	0	0	0	0	1	0
ngo	vct	m	1812	1	0	1	0	0	1	3	4	1
ngo	vct	m	1812	3	0	0	0	0	0	0	1	1
ngo	vct	m	1812	4	0	1	0	0	1	2	5	2
ngo	vct	m	1812	6	0	0	0	0	0	0	0	0
ngo	vct	f	1801	1	0	1	1	1	3	3	15	1
ngo	vct	f	1801	3	0	0	0	0	0	0	2	0
ngo	vct	f	1801	4	0	1	0	0	2	8	15	1
ngo	vct	f	1801	6	0	0	0	0	0	1	0	0
ngo	vct	f	1802	1	0	2	0	0	1	3	6	1
ngo	vct	f	1802	3	0	0	0	0	0	0	2	0
ngo	vct	f	1802	4	0	1	0	0	3	17	24	1
ngo	vct	f	1802	6	0	0	0	0	0	0	1	0
ngo	vct	f	1803	1	0	0	0	0	2	0	1	2
ngo	vct	f	1803	3	0	0	0	0	0	0	0	0
ngo	vct	f	1803	4	0	0	1	0	6	14	32	3
ngo	vct	f	1803	6	0	0	0	0	1	2	1	0
ngo	vct	f	1804	1	0	2	0	0	2	2	4	1
ngo	vct	f	1804	3	0	0	0	0	0	0	0	0
ngo	vct	f	1804	4	0	1	1	0	2	11	33	3
ngo	vct	f	1804	6	0	0	0	0	0	0	4	1
ngo	vct	f	1805	1	0	2	2	3	2	3	3	1
ngo	vct	f	1805	3	0	0	1	0	0	1	0	0
ngo	vct	f	1805	4	0	0	0	0	2	7	16	1
ngo	vct	f	1805	6	0	0	0	0	0	0	2	0
ngo	vct	f	1806	1	0	0	0	0	1	2	1	0
ngo	vct	f	1806	3	0	0	0	0	0	1	0	0
ngo	vct	f	1806	4	0	0	0	0	2	4	15	2
ngo	vct	f	1806	6	0	0	0	0	0	0	4	1
ngo	vct	f	1807	1	0	0	0	0	1	5	3	0
ngo	vct	f	1807	3	0	0	0	0	0	0	0	0
ngo	vct	f	1807	4	0	0	0	0	2	7	15	3
ngo	vct	f	1807	6	0	0	0	0	0	0	2	0
ngo	vct	f	1808	1	0	0	0	0	4	6	8	1
ngo	vct	f	1808	3	0	0	0	0	1	4	0	0
ngo	vct	f	1808	4	0	0	1	0	7	12	23	3
ngo	vct	f	1808	6	0	0	0	0	0	0	0	0
ngo	vct	f	1809	1	0	0	0	1	8	7	11	2
ngo	vct	f	1809	3	0	0	0	0	0	1	3	0
ngo	vct	f	1809	4	0	0	0	0	4	16	30	4
ngo	vct	f	1809	6	0	0	0	0	0	3	1	0
ngo	vct	f	1810	1	0	0	8	0	1	6	16	1
ngo	vct	f	1810	3	0	0	0	0	0	3	1	0
ngo	vct	f	1810	4	0	0	0	0	7	10	28	3
ngo	vct	f	1810	6	0	0	0	0	0	0	1	0
ngo	vct	f	1811	1	0	0	0	0	6	1	6	0
ngo	vct	f	1811	3	0	0	0	0	0	0	0	0
ngo	vct	f	1811	4	0	0	1	2	2	8	23	1
ngo	vct	f	1811	6	0	0	0	0	1	1	0	0
ngo	vct	f	1812	1	0	0	0	1	3	4	9	0
ngo	vct	f	1812	3	0	0	0	0	0	0	0	0
ngo	vct	f	1812	4	0	0	0	0	4	6	9	0
ngo	vct	f	1812	6	0	0	0	0	0	0	0	0
ngo	pict	m	1801	1	0	0	0	0	1	2	6	2
ngo	pict	m	1801	3	0	0	0	0	0	0	0	0
ngo	pict	m	1801	4	0	0	0	0	0	0	2	0
ngo	pict	m	1801	6	0	0	0	0	0	0	0	0
ngo	pict	m	1802	1	0	1	0	0	0	2	2	3
ngo	pict	m	1802	3	0	0	0	0	0	0	0	0
ngo	pict	m	1802	4	0	0	0	0	0	1	1	0
ngo	pict	m	1802	6	0	0	0	0	0	0	0	0
ngo	pict	m	1803	1	0	0	0	0	1	0	3	3
ngo	pict	m	1803	3	0	0	0	0	0	0	0	0
ngo	pict	m	1803	4	0	0	0	0	3	1	7	6
ngo	pict	m	1803	6	0	0	0	0	0	0	2	2
ngo	pict	m	1804	1	0	0	0	0	1	0	1	0
ngo	pict	m	1804	3	0	0	0	0	0	0	0	0
ngo	pict	m	1804	4	0	0	0	0	0	3	8	2
ngo	pict	m	1804	6	0	0	0	0	0	0	1	1
ngo	pict	m	1805	1	0	2	0	0	0	1	1	1
ngo	pict	m	1805	3	0	0	0	0	0	0	1	0
ngo	pict	m	1805	4	0	0	0	0	1	1	8	1
ngo	pict	m	1805	6	0	0	0	0	0	0	1	0
ngo	pict	m	1806	1	0	3	6	2	2	2	9	2
ngo	pict	m	1806	3	0	0	0	0	0	0	1	0
ngo	pict	m	1806	4	0	0	3	0	2	6	21	2
ngo	pict	m	1806	6	0	0	0	0	0	0	0	0
ngo	pict	m	1807	1	0	2	0	1	2	9	2	0
ngo	pict	m	1807	3	0	0	0	0	0	1	0	0
ngo	pict	m	1807	4	0	0	0	0	0	16	16	5
ngo	pict	m	1807	6	0	0	0	0	0	0	0	0
ngo	pict	m	1808	1	0	0	0	0	0	0	0	0
ngo	pict	m	1808	3	0	0	0	0	0	0	0	0
ngo	pict	m	1808	4	0	0	0	0	0	0	9	4
ngo	pict	m	1808	6	0	0	0	0	0	0	0	0
ngo	pict	m	1809	1	0	0	0	1	3	1	2	2
ngo	pict	m	1809	3	0	0	0	0	0	0	0	0
ngo	pict	m	1809	4	0	1	0	1	2	3	16	2
ngo	pict	m	1809	6	0	0	0	0	0	0	1	0
ngo	pict	m	1810	1	0	1	0	1	1	1	1	0
ngo	pict	m	1810	3	0	0	0	0	0	0	0	0
ngo	pict	m	1810	4	0	0	0	0	0	4	10	1
ngo	pict	m	1810	6	0	0	0	0	0	0	0	0
ngo	pict	m	1811	1	0	1	0	0	1	3	4	1
ngo	pict	m	1811	3	0	0	0	0	0	0	1	1
ngo	pict	m	1811	4	0	1	0	0	1	2	5	2
ngo	pict	m	1811	6	0	0	0	0	0	0	0	0
ngo	pict	m	1812	1	0	0	0	0	2	1	3	3
ngo	pict	m	1812	3	0	0	0	0	0	0	0	0
ngo	pict	m	1812	4	0	0	0	1	1	1	7	2
ngo	pict	m	1812	6	0	0	0	0	0	0	0	0
ngo	pict	f	1801	1	0	2	0	0	4	3	8	0
ngo	pict	f	1801	3	0	0	0	0	0	0	2	0
ngo	pict	f	1801	4	0	0	0	0	1	1	3	0
ngo	pict	f	1801	6	0	0	0	0	0	0	0	0
ngo	pict	f	1802	1	0	1	0	0	0	4	4	1
ngo	pict	f	1802	3	0	0	0	0	0	0	1	0
ngo	pict	f	1802	4	0	0	0	0	2	2	4	0
ngo	pict	f	1802	6	0	0	0	0	0	0	0	0
ngo	pict	f	1803	1	0	1	0	0	0	0	1	0
ngo	pict	f	1803	3	0	0	0	0	0	0	0	0
ngo	pict	f	1803	4	0	0	0	0	0	4	7	1
ngo	pict	f	1803	6	0	0	0	0	0	0	1	0
ngo	pict	f	1804	1	0	0	0	1	0	1	0	3
ngo	pict	f	1804	3	0	0	0	0	0	1	0	0
ngo	pict	f	1804	4	0	0	0	0	0	3	10	0
ngo	pict	f	1804	6	0	0	0	0	0	0	0	0
ngo	pict	f	1805	1	0	0	0	0	0	1	1	0
ngo	pict	f	1805	3	0	0	0	0	0	0	1	0
ngo	pict	f	1805	4	0	0	0	0	2	6	18	0
ngo	pict	f	1805	6	0	0	0	0	0	0	0	0
ngo	pict	f	1806	1	0	3	1	13	15	7	15	4
ngo	pict	f	1806	3	0	0	0	0	0	1	0	1
ngo	pict	f	1806	4	0	2	0	0	4	8	25	1
ngo	pict	f	1806	6	0	0	0	0	0	0	0	0
ngo	pict	f	1807	1	0	0	0	0	4	1	3	2
ngo	pict	f	1807	3	0	0	0	0	0	0	1	1
ngo	pict	f	1807	4	0	1	0	0	5	11	20	2
ngo	pict	f	1807	6	0	0	0	0	1	0	3	0
ngo	pict	f	1808	1	0	1	0	1	2	1	2	1
ngo	pict	f	1808	3	0	0	0	0	0	0	1	1
ngo	pict	f	1808	4	0	0	0	0	2	5	6	2
ngo	pict	f	1808	6	0	0	0	0	0	0	0	1
ngo	pict	f	1809	1	0	1	0	0	0	0	0	2
ngo	pict	f	1809	3	0	0	0	0	0	0	0	0
ngo	pict	f	1809	4	0	1	6	2	1	7	14	2
ngo	pict	f	1809	6	0	0	0	0	0	0	0	0
ngo	pict	f	1810	1	0	0	1	0	1	0	2	1
ngo	pict	f	1810	3	0	0	0	0	0	0	0	0
ngo	pict	f	1810	4	0	0	0	0	4	3	18	6
ngo	pict	f	1810	6	0	0	0	0	0	0	0	0
ngo	pict	f	1811	1	0	0	0	1	3	4	9	0
ngo	pict	f	1811	3	0	0	0	0	0	0	0	0
ngo	pict	f	1811	4	0	0	0	0	4	6	9	0
ngo	pict	f	1811	6	0	0	0	0	0	0	1	0
ngo	pict	f	1812	1	0	0	0	1	0	0	6	4
ngo	pict	f	1812	3	0	0	0	0	0	0	0	1
ngo	pict	f	1812	4	0	0	0	1	1	4	17	4
ngo	pict	f	1812	6	0	0	0	0	0	0	1	0
ngo	hb	m	1801	1	0	0	0	0	0	0	0	0
ngo	hb	m	1801	3	0	0	0	0	0	0	0	0
ngo	hb	m	1801	4	0	0	0	0	0	0	0	0
ngo	hb	m	1801	6	0	0	0	0	0	0	0	0
ngo	hb	m	1802	1	0	0	0	0	0	0	0	0
ngo	hb	m	1802	3	0	0	0	0	0	0	0	0
ngo	hb	m	1802	4	0	0	0	0	0	0	0	0
ngo	hb	m	1802	6	0	0	0	0	0	0	0	0
ngo	hb	m	1803	1	0	0	0	0	0	0	0	0
ngo	hb	m	1803	3	0	0	0	0	0	0	0	0
ngo	hb	m	1803	4	0	0	0	0	0	0	0	0
ngo	hb	m	1803	6	0	0	0	0	0	0	0	0
ngo	hb	m	1804	1	0	0	0	0	0	0	0	0
ngo	hb	m	1804	3	0	0	0	0	0	0	0	0
ngo	hb	m	1804	4	0	0	0	0	0	0	0	0
ngo	hb	m	1804	6	0	0	0	0	0	0	0	0
ngo	hb	m	1805	1	0	0	0	0	0	0	0	0
ngo	hb	m	1805	3	0	0	0	0	0	0	0	0
ngo	hb	m	1805	4	0	0	0	0	0	0	0	0
ngo	hb	m	1805	6	0	0	0	0	0	0	0	0
ngo	hb	m	1806	1	0	0	0	0	0	0	0	0
ngo	hb	m	1806	3	0	0	0	0	0	0	0	0
ngo	hb	m	1806	4	0	0	0	0	0	0	0	0
ngo	hb	m	1806	6	0	0	0	0	0	0	0	0
ngo	hb	m	1807	1	0	0	0	0	0	0	0	0
ngo	hb	m	1807	3	0	0	0	0	0	0	0	0
ngo	hb	m	1807	4	0	0	0	0	0	0	0	0
ngo	hb	m	1807	6	0	0	0	0	0	0	0	0
ngo	hb	m	1808	1	0	0	0	0	0	0	0	0
ngo	hb	m	1808	3	0	0	0	0	0	0	0	0
ngo	hb	m	1808	4	0	0	0	0	0	0	0	0
ngo	hb	m	1808	6	0	0	0	0	0	0	0	0
ngo	hb	m	1809	1	0	0	0	0	0	0	0	0
ngo	hb	m	1809	3	0	0	0	0	0	0	0	0
ngo	hb	m	1809	4	0	0	0	0	0	0	0	0
ngo	hb	m	1809	6	0	0	0	0	0	0	0	0
ngo	hb	m	1810	1	0	0	0	0	0	0	0	0
ngo	hb	m	1810	3	0	0	0	0	0	0	0	0
ngo	hb	m	1810	4	0	0	0	0	0	0	0	0
ngo	hb	m	1810	6	0	0	0	0	0	0	0	0
ngo	hb	m	1811	1	0	0	0	0	0	0	0	0
ngo	hb	m	1811	3	0	0	0	0	0	0	0	0
ngo	hb	m	1811	4	0	0	0	0	0	0	0	0
ngo	hb	m	1811	6	0	0	0	0	0	0	0	0
ngo	hb	m	1812	1	0	0	0	0	0	0	0	0
ngo	hb	m	1812	3	0	0	0	0	0	0	0	0
ngo	hb	m	1812	4	0	0	0	0	0	0	0	0
ngo	hb	m	1812	6	0	0	0	0	0	0	0	0
ngo	hb	f	1801	1	0	0	0	0	0	0	0	0
ngo	hb	f	1801	3	0	0	0	0	0	0	0	0
ngo	hb	f	1801	4	0	0	0	0	0	0	0	0
ngo	hb	f	1801	6	0	0	0	0	0	0	0	0
ngo	hb	f	1802	1	0	0	0	0	0	0	0	0
ngo	hb	f	1802	3	0	0	0	0	0	0	0	0
ngo	hb	f	1802	4	0	0	0	0	0	0	0	0
ngo	hb	f	1802	6	0	0	0	0	0	0	0	0
ngo	hb	f	1803	1	0	0	0	0	0	0	0	0
ngo	hb	f	1803	3	0	0	0	0	0	0	0	0
ngo	hb	f	1803	4	0	0	0	0	0	0	0	0
ngo	hb	f	1803	6	0	0	0	0	0	0	0	0
ngo	hb	f	1804	1	0	0	0	0	0	0	0	0
ngo	hb	f	1804	3	0	0	0	0	0	0	0	0
ngo	hb	f	1804	4	0	0	0	0	0	0	0	0
ngo	hb	f	1804	6	0	0	0	0	0	0	0	0
ngo	hb	f	1805	1	0	0	0	0	0	0	0	0
ngo	hb	f	1805	3	0	0	0	0	0	0	0	0
ngo	hb	f	1805	4	0	0	0	0	0	0	0	0
ngo	hb	f	1805	6	0	0	0	0	0	0	0	0
ngo	hb	f	1806	1	0	0	0	0	0	0	0	0
ngo	hb	f	1806	3	0	0	0	0	0	0	0	0
ngo	hb	f	1806	4	0	0	0	0	0	0	0	0
ngo	hb	f	1806	6	0	0	0	0	0	0	0	0
ngo	hb	f	1807	1	0	0	0	0	0	0	0	0
ngo	hb	f	1807	3	0	0	0	0	0	0	0	0
ngo	hb	f	1807	4	0	0	0	0	0	0	0	0
ngo	hb	f	1807	6	0	0	0	0	0	0	0	0
ngo	hb	f	1808	1	0	0	0	0	0	0	0	0
ngo	hb	f	1808	3	0	0	0	0	0	0	0	0
ngo	hb	f	1808	4	0	0	0	0	0	0	0	0
ngo	hb	f	1808	6	0	0	0	0	0	0	0	0
ngo	hb	f	1809	1	0	0	0	0	0	0	0	0
ngo	hb	f	1809	3	0	0	0	0	0	0	0	0
ngo	hb	f	1809	4	0	0	0	0	0	0	0	0
ngo	hb	f	1809	6	0	0	0	0	0	0	0	0
ngo	hb	f	1810	1	0	0	0	0	0	0	0	0
ngo	hb	f	1810	3	0	0	0	0	0	0	0	0
ngo	hb	f	1810	4	0	0	0	0	0	0	0	0
ngo	hb	f	1810	6	0	0	0	0	0	0	0	0
ngo	hb	f	1811	1	0	0	0	0	0	0	0	0
ngo	hb	f	1811	3	0	0	0	0	0	0	0	0
ngo	hb	f	1811	4	0	0	0	0	0	0	0	0
ngo	hb	f	1811	6	0	0	0	0	0	0	0	0
ngo	hb	f	1812	1	0	0	0	0	0	0	0	0
ngo	hb	f	1812	3	0	0	0	0	0	0	0	0
ngo	hb	f	1812	4	0	0	0	0	0	0	0	0
ngo	hb	f	1812	6	0	0	0	0	0	0	0	0
ngo	vct	m	1901	1	0	0	0	0	2	2	1	1
ngo	vct	m	1901	3	0	0	0	0	0	0	0	0
ngo	vct	m	1901	4	0	1	0	1	1	7	37	3
ngo	vct	m	1901	6	0	0	0	0	0	0	1	0
ngo	vct	m	1902	1	0	4	0	0	1	2	10	0
ngo	vct	m	1902	3	0	0	0	0	0	0	1	0
ngo	vct	m	1902	4	0	1	0	0	0	5	14	3
ngo	vct	m	1902	6	0	0	0	0	0	0	2	0
ngo	vct	m	1903	1	0	1	0	1	0	5	3	1
ngo	vct	m	1903	3	0	0	0	0	0	1	1	0
ngo	vct	m	1903	4	0	0	0	0	2	6	30	8
ngo	vct	m	1903	6	0	0	0	0	0	0	4	1
ngo	vct	m	1904	1	0	3	0	0	0	1	3	1
ngo	vct	m	1904	3	0	0	0	0	0	0	1	0
ngo	vct	m	1904	4	0	3	1	0	1	4	12	2
ngo	vct	m	1904	6	0	0	0	0	0	1	1	0
ngo	vct	m	1905	1	0	3	0	0	2	1	5	0
ngo	vct	m	1905	3	0	0	0	0	0	0	0	0
ngo	vct	m	1905	4	0	1	0	0	0	5	25	5
ngo	vct	m	1905	6	0	0	0	0	0	0	0	0
ngo	vct	m	1906	1	0	2	0	0	2	0	1	0
ngo	vct	m	1906	3	0	0	0	0	0	0	0	0
ngo	vct	m	1906	4	0	0	0	0	3	5	25	2
ngo	vct	m	1906	6	0	0	0	0	0	0	0	0
ngo	vct	f	1901	1	0	1	1	1	2	2	6	2
ngo	vct	f	1901	3	0	0	1	0	0	0	1	1
ngo	vct	f	1901	4	0	2	0	0	5	21	37	4
ngo	vct	f	1901	6	0	0	0	0	1	1	1	0
ngo	vct	f	1902	1	0	2	1	0	5	5	8	1
ngo	vct	f	1902	3	0	0	0	0	1	0	0	0
ngo	vct	f	1902	4	0	0	0	0	1	10	35	5
ngo	vct	f	1902	6	0	0	0	0	0	0	3	0
ngo	vct	f	1903	1	0	0	1	0	5	4	10	1
ngo	vct	f	1903	3	0	0	0	0	0	0	1	0
ngo	vct	f	1903	4	0	2	0	0	4	12	36	0
ngo	vct	f	1903	6	0	0	0	0	0	1	0	0
ngo	vct	f	1904	1	0	2	2	0	0	2	6	1
ngo	vct	f	1904	3	0	0	0	0	0	0	3	1
ngo	vct	f	1904	4	0	1	1	0	4	9	21	1
ngo	vct	f	1904	6	0	1	0	0	1	0	2	1
ngo	vct	f	1905	1	0	4	3	0	0	1	9	0
ngo	vct	f	1905	3	0	0	0	0	0	0	1	0
ngo	vct	f	1905	4	0	1	0	0	2	14	29	3
ngo	vct	f	1905	6	0	0	0	0	0	1	1	0
ngo	vct	f	1906	1	0	1	2	0	1	1	0	0
ngo	vct	f	1906	3	0	0	0	0	0	1	0	0
ngo	vct	f	1906	4	0	0	0	0	0	5	29	2
ngo	vct	f	1906	6	0	0	0	0	0	0	0	1
ngo	pict	m	1901	1	0	1	0	0	0	0	1	1
ngo	pict	m	1901	3	0	0	0	0	0	0	0	0
ngo	pict	m	1901	4	0	2	0	0	2	0	4	1
ngo	pict	m	1901	6	0	0	0	0	0	0	0	0
ngo	pict	m	1902	1	0	2	0	0	0	1	0	0
ngo	pict	m	1902	3	0	0	0	0	0	1	0	0
ngo	pict	m	1902	4	0	0	0	0	0	0	0	0
ngo	pict	m	1902	6	0	0	0	0	0	0	0	0
ngo	pict	m	1903	1	0	4	0	2	0	4	2	0
ngo	pict	m	1903	3	0	0	0	0	0	0	0	0
ngo	pict	m	1903	4	0	1	0	2	2	3	10	4
ngo	pict	m	1903	6	0	0	0	0	0	0	0	0
ngo	pict	m	1904	1	0	2	2	2	2	1	5	0
ngo	pict	m	1904	3	0	0	0	0	0	0	0	0
ngo	pict	m	1904	4	0	0	1	0	3	3	23	4
ngo	pict	m	1904	6	0	0	0	0	0	0	1	0
ngo	pict	m	1905	1	0	2	2	1	1	1	8	2
ngo	pict	m	1905	3	0	0	0	0	0	0	0	1
ngo	pict	m	1905	4	0	0	0	0	3	4	14	11
ngo	pict	m	1905	6	0	0	0	0	0	0	1	0
ngo	pict	m	1906	1	0	1	2	0	1	2	0	0
ngo	pict	m	1906	3	0	0	0	0	0	0	0	0
ngo	pict	m	1906	4	0	0	0	0	3	5	16	3
ngo	pict	m	1906	6	0	0	0	0	0	0	2	1
ngo	pict	f	1901	1	0	0	0	1	1	2	3	0
ngo	pict	f	1901	3	0	0	0	0	0	0	0	0
ngo	pict	f	1901	4	0	2	0	0	5	4	8	0
ngo	pict	f	1901	6	0	0	0	0	0	0	0	0
ngo	pict	f	1902	1	0	4	0	0	3	2	2	0
ngo	pict	f	1902	3	0	0	0	0	0	0	0	0
ngo	pict	f	1902	4	0	0	0	0	2	4	8	1
ngo	pict	f	1902	6	0	0	0	0	0	0	2	0
ngo	pict	f	1903	1	0	7	1	0	0	2	1	3
ngo	pict	f	1903	3	0	0	0	0	0	0	0	1
ngo	pict	f	1903	4	0	1	0	0	5	7	19	0
ngo	pict	f	1903	6	0	0	0	0	0	0	2	0
ngo	pict	f	1904	1	0	1	1	1	3	2	3	1
ngo	pict	f	1904	3	0	0	0	0	0	0	0	0
ngo	pict	f	1904	4	0	0	1	1	3	11	18	4
ngo	pict	f	1904	6	0	0	0	0	0	0	0	0
ngo	pict	f	1905	1	0	5	1	0	3	2	4	1
ngo	pict	f	1905	3	0	0	0	0	0	0	0	0
ngo	pict	f	1905	4	0	0	0	2	5	8	31	12
ngo	pict	f	1905	6	0	0	0	0	0	0	0	0
ngo	pict	f	1906	1	0	4	1	3	0	0	1	0
ngo	pict	f	1906	3	0	0	0	1	0	0	0	0
ngo	pict	f	1906	4	0	0	0	1	4	7	21	2
ngo	pict	f	1906	6	0	0	0	0	0	1	1	1
ngo	hb	m	1901	1	0	0	0	0	0	0	0	0
ngo	hb	m	1901	3	0	0	0	0	0	0	0	0
ngo	hb	m	1901	4	0	0	0	0	0	0	0	0
ngo	hb	m	1901	6	0	0	0	0	0	0	0	0
ngo	hb	m	1902	1	0	0	0	0	0	0	0	0
ngo	hb	m	1902	3	0	0	0	0	0	0	0	0
ngo	hb	m	1902	4	0	0	0	0	0	0	0	0
ngo	hb	m	1902	6	0	0	0	0	0	0	0	0
ngo	hb	m	1903	1	0	0	0	0	0	0	0	0
ngo	hb	m	1903	3	0	0	0	0	0	0	0	0
ngo	hb	m	1903	4	0	0	0	0	0	0	0	0
ngo	hb	m	1903	6	0	0	0	0	0	0	0	0
ngo	hb	m	1904	1	0	0	0	0	0	0	0	0
ngo	hb	m	1904	3	0	0	0	0	0	0	0	0
ngo	hb	m	1904	4	0	0	0	0	0	0	0	0
ngo	hb	m	1904	6	0	0	0	0	0	0	0	0
ngo	hb	m	1905	1	0	0	0	0	0	0	0	0
ngo	hb	m	1905	3	0	0	0	0	0	0	0	0
ngo	hb	m	1905	4	0	0	0	0	0	0	0	0
ngo	hb	m	1905	6	0	0	0	0	0	0	0	0
ngo	hb	m	1906	1	0	0	0	0	0	0	0	0
ngo	hb	m	1906	3	0	0	0	0	0	0	0	0
ngo	hb	m	1906	4	0	0	0	0	0	0	0	0
ngo	hb	m	1906	6	0	0	0	0	0	0	0	0
ngo	hb	f	1901	1	0	0	0	0	0	0	0	0
ngo	hb	f	1901	3	0	0	0	0	0	0	0	0
ngo	hb	f	1901	4	0	0	0	0	0	0	0	0
ngo	hb	f	1901	6	0	0	0	0	0	0	0	0
ngo	hb	f	1902	1	0	0	0	0	0	0	0	0
ngo	hb	f	1902	3	0	0	0	0	0	0	0	0
ngo	hb	f	1902	4	0	0	0	0	0	0	0	0
ngo	hb	f	1902	6	0	0	0	0	0	0	0	0
ngo	hb	f	1903	1	0	0	0	0	0	0	0	0
ngo	hb	f	1903	3	0	0	0	0	0	0	0	0
ngo	hb	f	1903	4	0	0	0	0	0	0	0	0
ngo	hb	f	1903	6	0	0	0	0	0	0	0	0
ngo	hb	f	1904	1	0	0	0	0	0	0	0	0
ngo	hb	f	1904	3	0	0	0	0	0	0	0	0
ngo	hb	f	1904	4	0	0	0	0	0	0	0	0
ngo	hb	f	1904	6	0	0	0	0	0	0	0	0
ngo	hb	f	1905	1	0	0	0	0	0	0	0	0
ngo	hb	f	1905	3	0	0	0	0	0	0	0	0
ngo	hb	f	1905	4	0	0	0	0	0	0	0	0
ngo	hb	f	1905	6	0	0	0	0	0	0	0	0
ngo	hb	f	1906	1	0	0	0	0	0	0	0	0
ngo	hb	f	1906	3	0	0	0	0	0	0	0	0
ngo	hb	f	1906	4	0	0	0	0	0	0	0	0
ngo	hb	f	1906	6	0	0	0	0	0	0	0	0
son	vct	m	1705	1	0	0	0	0	0	0	0	0
son	vct	m	1705	3	0	0	0	0	0	0	0	0
son	vct	m	1705	4	0	0	0	0	0	0	0	0
son	vct	m	1705	6	0	0	0	0	0	0	0	0
son	vct	m	1706	1	0	0	0	0	0	0	0	0
son	vct	m	1706	3	0	0	0	0	0	0	0	0
son	vct	m	1706	4	0	0	0	0	0	0	0	0
son	vct	m	1706	6	0	0	0	0	0	0	0	0
son	vct	m	1707	1	0	0	0	0	0	0	0	0
son	vct	m	1707	3	0	0	0	0	0	0	0	0
son	vct	m	1707	4	0	0	0	0	0	0	0	0
son	vct	m	1707	6	0	0	0	0	0	0	0	0
son	vct	m	1708	1	0	0	0	0	0	0	0	0
son	vct	m	1708	3	0	0	0	0	0	0	0	0
son	vct	m	1708	4	0	0	0	0	0	0	0	0
son	vct	m	1708	6	0	0	0	0	0	0	0	0
son	vct	m	1709	1	0	0	0	0	0	0	0	0
son	vct	m	1709	3	0	0	0	0	0	0	0	0
son	vct	m	1709	4	0	0	0	0	0	0	0	0
son	vct	m	1709	6	0	0	0	0	0	0	0	0
son	vct	m	1710	1	0	0	0	0	3	0	3	1
son	vct	m	1710	3	0	0	0	0	0	0	0	0
son	vct	m	1710	4	0	0	0	0	0	7	11	2
son	vct	m	1710	6	0	0	0	0	0	0	1	0
son	vct	m	1711	1	0	0	2	1	2	7	12	6
son	vct	m	1711	3	0	0	0	0	0	0	1	0
son	vct	m	1711	4	0	0	0	0	0	5	34	5
son	vct	m	1711	6	0	0	0	0	0	0	1	0
son	vct	m	1712	1	0	0	2	1	0	6	18	4
son	vct	m	1712	3	0	0	0	0	0	0	0	1
son	vct	m	1712	4	0	0	0	0	0	1	10	3
son	vct	m	1712	6	0	0	0	0	0	0	0	0
son	vct	f	1705	1	0	0	0	0	0	0	0	0
son	vct	f	1705	3	0	0	0	0	0	0	0	0
son	vct	f	1705	4	0	0	0	0	0	0	0	0
son	vct	f	1705	6	0	0	0	0	0	0	0	0
son	vct	f	1706	1	0	0	0	0	0	0	0	0
son	vct	f	1706	3	0	0	0	0	0	0	0	0
son	vct	f	1706	4	0	0	0	0	0	0	0	0
son	vct	f	1706	6	0	0	0	0	0	0	0	0
son	vct	f	1707	1	0	0	0	0	0	0	0	0
son	vct	f	1707	3	0	0	0	0	0	0	0	0
son	vct	f	1707	4	0	0	0	0	0	0	0	0
son	vct	f	1707	6	0	0	0	0	0	0	0	0
son	vct	f	1708	1	0	0	0	0	0	0	0	0
son	vct	f	1708	3	0	0	0	0	0	0	0	0
son	vct	f	1708	4	0	0	0	0	0	0	0	0
son	vct	f	1708	6	0	0	0	0	0	0	0	0
son	vct	f	1709	1	0	0	0	0	0	0	0	0
son	vct	f	1709	3	0	0	0	0	0	0	0	0
son	vct	f	1709	4	0	0	0	0	0	0	0	0
son	vct	f	1709	6	0	0	0	0	0	0	0	0
son	vct	f	1710	1	0	2	0	0	1	2	10	3
son	vct	f	1710	3	0	0	0	0	0	0	1	0
son	vct	f	1710	4	0	0	0	0	1	6	6	2
son	vct	f	1710	6	0	0	0	0	0	0	0	0
son	vct	f	1711	1	0	0	4	1	6	3	7	9
son	vct	f	1711	3	0	0	0	0	0	1	0	0
son	vct	f	1711	4	0	0	0	0	2	3	26	2
son	vct	f	1711	6	0	0	0	0	0	0	0	0
son	vct	f	1712	1	0	2	0	0	2	4	9	2
son	vct	f	1712	3	0	0	0	0	0	1	1	0
son	vct	f	1712	4	0	1	0	0	1	4	3	0
son	vct	f	1712	6	0	0	0	0	0	1	0	0
son	pict	m	1705	1	1	3	0	0	5	14	43	15
son	pict	m	1705	3	0	0	0	0	1	0	4	4
son	pict	m	1705	4	0	0	0	0	1	3	6	2
son	pict	m	1705	6	0	0	0	0	0	0	0	0
son	pict	m	1706	1	0	3	1	2	4	18	20	14
son	pict	m	1706	3	0	0	1	0	0	1	1	0
son	pict	m	1706	4	0	0	0	0	0	0	0	0
son	pict	m	1706	6	0	0	0	0	0	0	0	0
son	pict	m	1707	1	2	1	0	0	4	16	39	12
son	pict	m	1707	3	0	0	0	0	0	0	3	0
son	pict	m	1707	4	0	0	0	0	0	0	2	0
son	pict	m	1707	6	0	0	0	0	0	0	0	0
son	pict	m	1708	1	0	1	0	0	0	9	23	8
son	pict	m	1708	3	0	0	0	0	0	0	4	2
son	pict	m	1708	4	0	0	0	0	0	2	1	0
son	pict	m	1708	6	0	0	0	0	0	0	1	0
son	pict	m	1709	1	0	2	1	0	3	7	45	15
son	pict	m	1709	3	0	0	0	0	0	0	8	1
son	pict	m	1709	4	0	0	0	0	0	0	15	4
son	pict	m	1709	6	0	0	0	0	0	0	0	0
son	pict	m	1710	1	0	2	1	2	4	6	41	14
son	pict	m	1710	3	0	0	0	0	0	0	4	0
son	pict	m	1710	4	0	0	0	0	1	1	11	0
son	pict	m	1710	6	0	0	0	0	0	0	1	0
son	pict	m	1711	1	0	3	1	1	4	9	49	11
son	pict	m	1711	3	0	0	0	0	0	0	2	1
son	pict	m	1711	4	0	0	0	0	2	0	5	1
son	pict	m	1711	6	0	0	0	0	0	0	0	0
son	pict	m	1712	1	1	2	3	2	6	11	53	11
son	pict	m	1712	3	0	0	0	0	0	0	3	2
son	pict	m	1712	4	0	0	0	0	0	0	3	2
son	pict	m	1712	6	0	0	0	0	0	0	0	0
son	pict	f	1705	1	0	1	1	1	5	16	20	0
son	pict	f	1705	3	0	0	0	0	0	0	0	0
son	pict	f	1705	4	0	0	0	0	0	1	1	0
son	pict	f	1705	6	0	0	0	0	0	0	0	0
son	pict	f	1706	1	0	1	0	0	14	14	39	5
son	pict	f	1706	3	0	0	0	0	0	1	4	2
son	pict	f	1706	4	0	0	0	0	0	0	0	0
son	pict	f	1706	6	0	0	0	0	0	0	0	0
son	pict	f	1707	1	0	1	2	0	21	17	39	15
son	pict	f	1707	3	0	0	0	0	1	1	5	1
son	pict	f	1707	4	0	0	0	0	1	0	1	0
son	pict	f	1707	6	0	0	0	0	0	0	0	0
son	pict	f	1708	1	0	1	4	2	7	14	21	7
son	pict	f	1708	3	0	0	0	0	0	1	5	0
son	pict	f	1708	4	0	0	0	0	0	0	1	0
son	pict	f	1708	6	0	0	0	0	0	0	0	0
son	pict	f	1709	1	0	0	2	0	8	14	31	5
son	pict	f	1709	3	0	0	0	0	1	1	3	5
son	pict	f	1709	4	0	0	0	0	1	3	22	3
son	pict	f	1709	6	0	0	0	0	0	1	1	0
son	pict	f	1710	1	0	2	1	2	15	21	51	13
son	pict	f	1710	3	0	0	0	0	0	1	7	1
son	pict	f	1710	4	0	0	0	0	5	4	9	1
son	pict	f	1710	6	0	0	0	0	0	0	1	0
son	pict	f	1711	1	0	6	4	3	19	16	32	7
son	pict	f	1711	3	0	0	0	0	1	0	1	0
son	pict	f	1711	4	0	1	0	0	3	0	3	1
son	pict	f	1711	6	0	0	0	0	0	0	0	0
son	pict	f	1712	1	4	6	2	3	13	16	45	12
son	pict	f	1712	3	0	0	0	0	2	0	4	2
son	pict	f	1712	4	0	0	0	1	1	0	6	0
[truncated: 497 more rows]

## Sheet: legend
Ncat	1	N of new patients
	3	N of new patients tested and found HIV positive
	4	N of patients returned
	6	N of patients returned for testing and found HIV positive
age	age1	< 1
	age2	1-4yr
	age3	5-9yr
	age4	10-14yr
	age5	15-19
	age6	20-24
	age7	25-49
	age8	≥ 50
time	"YY"+"MM"
